# Supplementary material for: Interpreting ambiguous ‘trace’ results in Schistosoma mansoni CCA Tests: Estimating sensitivity and specificity of ambiguous results with no gold standard
Source: PLoS Negl Trop Dis. 2017 Dec 8;11(12):e0006102. doi: 10.1371/journal.pntd.0006102 (PMC5738141; doi:10.1371/journal.pntd.0006102)
Supplement: S5 Supporting Information — (CSV) [file pntd.0006102.s005.csv]

SchoolCode	PupilID	Sm_KK1A	Sm_KK1B	Sm_KK2A	Sm_KK2B	CCAResultD1	KK_01	CCA_01traceneg	CCA_01tracepos
1	001,001,1,0	0	0	0	0	0	0	0	0
1	001,002,1,0	0	0	0	0	0	0	0	0
1	001,003,1,0	1800	2016	0	0	2	1	1	1
1	001,004,1,0	72	48	312	336	2	1	1	1
1	001,005,1,0	48	0	0	0	2	1	1	1
1	001,006,1,0	0	0	0	0	1	0	0	1
1	001,007,1,0	48	96	48	24	1	1	0	1
1	001,008,1,0	0	0	0	0	0	0	0	0
1	001,009,1,0	0	0	0	0	0	0	0	0
1	001,010,1,0	0	0	0	0	1	0	0	1
1	001,011,1,0	0	0	72	72	2	1	1	1
1	001,012,1,0	0	0	0	0	0	0	0	0
1	001,013,1,0	24	0	0	0	3	1	1	1
1	001,014,1,0	0	0	0	0	1	0	0	1
1	001,015,1,0	144	264	0	0	2	1	1	1
1	001,016,1,0	72	168	0	0	0	1	0	0
1	001,017,1,0	0	0	72	120	0	1	0	0
1	001,018,1,0	0	0	0	0	0	0	0	0
1	001,019,1,0	96	168	48	48	2	1	1	1
1	001,021,1,0	0	0	0	96	2	1	1	1
1	001,022,1,0	0	0	0	0	0	0	0	0
1	001,023,1,0	0	0	0	0	0	0	0	0
1	001,024,1,0	240	168	600	120	2	1	1	1
1	001,025,1,0	0	0	0	24	2	1	1	1
1	001,026,1,0	0	0	24	0	0	1	0	0
1	001,027,1,0	24	0	0	0	1	1	0	1
1	001,028,1,0	48	0	216	168	0	1	0	0
1	001,029,1,0	0	0	0	0	0	0	0	0
1	001,030,1,0	24	120	0	0	2	1	1	1
1	001,031,1,0	0	0	0	0	0	0	0	0
1	001,032,1,0	0	0	0	0	1	0	0	1
1	001,033,1,0	0	0	0	0	0	0	0	0
1	001,034,1,0	0	0	0	0	0	0	0	0
1	001,035,1,0	168	24	432	624	2	1	1	1
1	001,036,1,0	0	0	0	0	2	0	1	1
1	001,037,1,0	312	192	288	456	2	1	1	1
1	001,038,1,0	0	0	0	0	0	0	0	0
1	001,039,2,0	0	0	0	0	0	0	0	0
1	001,040,2,0	0	0	0	0	2	0	1	1
1	001,041,2,0	72	0	0	24	1	1	0	1
1	001,042,2,0	216	96	120	672	2	1	1	1
1	001,043,2,0	0	24	72	144	2	1	1	1
1	001,044,2,0	0	0	0	24	0	1	0	0
1	001,045,2,0	48	216	3000	1752	3	1	1	1
1	001,046,2,0	144	144	48	24	0	1	0	0
1	001,047,2,0	0	0	0	0	0	0	0	0
1	001,048,2,0	216	360	552	960	2	1	1	1
1	001,049,2,0	504	312	0	0	0	1	0	0
1	001,050,2,0	0	0	0	0	0	0	0	0
1	001,051,2,0	24	168	0	0	2	1	1	1
1	001,052,2,0	0	24	0	0	0	1	0	0
1	001,053,2,0	0	0	0	0	0	0	0	0
1	001,054,2,0	144	120	120	144	3	1	1	1
1	001,055,2,0	0	24	0	0	1	1	0	1
1	001,056,2,0	0	0	48	0	0	1	0	0
1	001,057,2,0	24	0	240	216	3	1	1	1
1	001,058,2,0	192	600	0	0	1	1	0	1
1	001,059,2,0	216	120	48	0	3	1	1	1
1	001,060,2,0	0	0	0	72	2	1	1	1
1	001,061,2,0	0	24	0	0	1	1	0	1
1	001,062,2,0	240	312	24	48	2	1	1	1
1	001,063,2,0	48	48	24	0	2	1	1	1
1	001,064,2,0	0	0	0	0	1	0	0	1
1	001,065,2,0	0	0	0	24	0	1	0	0
1	001,067,2,0	24	48	0	48	1	1	0	1
1	001,068,2,0	0	0	0	0	0	0	0	0
1	001,069,2,0	96	264	72	216	1	1	0	1
1	001,070,2,0	0	0	96	48	3	1	1	1
1	001,071,2,0	24	0	0	0	0	1	0	0
1	001,072,2,0	0	0	0	0	0	0	0	0
1	001,073,2,0	0	24	0	0	1	1	0	1
1	001,074,2,0	96	192	120	144	2	1	1	1
1	001,075,2,0	0	0	0	24	0	1	0	0
1	001,077,2,0	504	0	24	72	2	1	1	1
1	001,078,2,0	0	648	816	816	3	1	1	1
1	001,079,2,0	24	0	0	0	0	1	0	0
1	001,080,3,0	0	0	0	0	0	0	0	0
1	001,081,3,0	168	144	0	0	2	1	1	1
1	001,082,3,0	0	0	0	0	0	0	0	0
1	001,083,3,0	0	0	24	24	2	1	1	1
1	001,084,3,0	624	384	456	192	3	1	1	1
1	001,085,3,0	120	120	120	144	3	1	1	1
1	001,086,3,0	0	0	0	0	1	0	0	1
1	001,087,3,0	48	192	48	72	0	1	0	0
1	001,088,3,0	168	216	0	0	0	1	0	0
1	001,089,3,0	72	96	0	24	1	1	0	1
1	001,090,3,0	216	48	0	0	0	1	0	0
1	001,091,3,0	24	0	24	48	1	1	0	1
1	001,092,3,0	24	72	384	312	1	1	0	1
1	001,093,3,0	0	0	0	0	0	0	0	0
1	001,094,3,0	48	48	24	24	0	1	0	0
1	001,095,3,0	0	0	600	696	2	1	1	1
1	001,096,3,0	192	264	120	24	3	1	1	1
1	001,097,3,0	72	72	0	0	2	1	1	1
1	001,098,3,0	0	24	288	120	0	1	0	0
1	001,099,3,0	48	144	2448	1032	2	1	1	1
1	001,100,3,0	144	408	408	288	3	1	1	1
1	001,101,3,0	288	336	984	840	3	1	1	1
1	001,102,3,0	0	0	48	24	1	1	0	1
1	001,103,3,0	0	0	0	0	0	0	0	0
1	001,104,3,0	0	0	0	0	0	0	0	0
1	001,105,3,0	0	0	72	168	0	1	0	0
1	001,106,3,0	0	0	0	0	0	0	0	0
1	001,107,3,0	0	0	0	0	0	0	0	0
1	001,108,3,0	0	0	0	0	0	0	0	0
1	001,109,3,0	72	120	24	24	1	1	0	1
1	001,110,3,0	504	360	216	48	3	1	1	1
1	001,111,3,0	144	96	144	192	3	1	1	1
1	001,112,3,0	72	120	192	216	2	1	1	1
1	001,113,3,0	0	24	456	384	3	1	1	1
1	001,114,3,0	0	48	24	0	1	1	0	1
1	001,115,3,0	0	24	0	0	0	1	0	0
1	001,116,3,0	528	360	0	0	1	1	0	1
1	001,117,3,0	0	0	0	0	0	0	0	0
1	001,118,3,0	0	24	72	0	2	1	1	1
1	001,119,3,0	0	72	0	0	2	1	1	1
1	001,120,3,0	48	96	24	0	2	1	1	1
1	001,121,3,0	0	0	0	0	1	0	0	1
1	001,122,3,0	120	768	0	0	2	1	1	1
1	001,123,3,0	144	144	288	528	2	1	1	1
1	001,124,3,0	0	0	0	0	0	0	0	0
1	001,125,3,0	144	48	96	312	3	1	1	1
2	002,001,1,0	0	0	0	0	1	0	0	1
2	002,002,1,0	0	0	24	24	2	1	1	1
2	002,003,1,0	0	0	0	0	0	0	0	0
2	002,004,1,0	0	0	0	0	0	0	0	0
2	002,005,1,0	0	0	168	336	1	1	0	1
2	002,006,1,0	0	48	72	0	1	1	0	1
2	002,007,1,0	0	0	0	0	0	0	0	0
2	002,008,1,0	0	0	0	0	0	0	0	0
2	002,009,1,0	0	0	0	0	0	0	0	0
2	002,010,1,0	48	0	0	0	3	1	1	1
2	002,011,1,0	0	0	0	0	1	0	0	1
2	002,012,1,0	0	0	0	0	0	0	0	0
2	002,013,1,0	0	0	0	0	0	0	0	0
2	002,014,1,0	0	0	0	0	1	0	0	1
2	002,016,1,0	0	0	0	0	0	0	0	0
2	002,017,1,0	0	0	0	0	0	0	0	0
2	002,018,1,0	0	0	0	0	1	0	0	1
2	002,019,1,0	0	0	0	0	0	0	0	0
2	002,020,1,0	0	0	0	0	0	0	0	0
2	002,021,1,0	0	0	0	0	0	0	0	0
2	002,022,1,0	0	0	0	0	0	0	0	0
2	002,023,1,0	0	0	0	0	0	0	0	0
2	002,024,1,0	0	0	0	0	0	0	0	0
2	002,025,1,0	0	0	0	0	0	0	0	0
2	002,026,1,0	0	0	0	0	0	0	0	0
2	002,027,1,0	0	0	0	0	0	0	0	0
2	002,028,1,0	0	0	0	0	0	0	0	0
2	002,029,1,0	0	0	0	0	0	0	0	0
2	002,030,1,0	0	0	0	0	3	0	1	1
2	002,031,1,0	0	0	0	24	0	1	0	0
2	002,032,1,0	0	0	0	0	0	0	0	0
2	002,033,1,0	0	0	0	0	0	0	0	0
2	002,034,1,0	0	0	0	0	0	0	0	0
2	002,035,1,0	0	0	0	0	0	0	0	0
2	002,036,1,0	0	0	0	0	0	0	0	0
2	002,037,1,0	0	0	0	0	0	0	0	0
2	002,038,1,0	0	0	0	0	2	0	1	1
2	002,039,1,0	0	0	0	96	2	1	1	1
2	002,040,1,0	0	0	0	0	0	0	0	0
2	002,041,1,0	0	0	0	0	0	0	0	0
2	002,042,1,0	0	0	0	0	0	0	0	0
2	002,043,1,0	0	0	0	0	0	0	0	0
2	002,045,2,0	0	0	0	0	0	0	0	0
2	002,046,2,0	0	0	0	0	0	0	0	0
2	002,047,2,0	0	0	0	0	0	0	0	0
2	002,048,2,0	72	0	0	0	1	1	0	1
2	002,049,2,0	0	0	0	0	0	0	0	0
2	002,050,2,0	0	0	0	0	0	0	0	0
2	002,051,2,0	0	0	0	0	0	0	0	0
2	002,052,2,0	0	0	0	0	0	0	0	0
2	002,053,2,0	0	0	0	0	0	0	0	0
2	002,054,2,0	0	0	0	0	0	0	0	0
2	002,055,2,0	0	0	0	0	0	0	0	0
2	002,056,2,0	0	0	0	0	0	0	0	0
2	002,057,2,0	0	0	0	0	0	0	0	0
2	002,058,2,0	0	0	0	0	0	0	0	0
2	002,059,2,0	0	0	0	0	0	0	0	0
2	002,061,2,0	0	0	0	0	0	0	0	0
2	002,062,2,0	0	0	0	0	0	0	0	0
2	002,063,2,0	0	0	0	0	0	0	0	0
2	002,064,2,0	0	0	0	0	0	0	0	0
2	002,065,2,0	0	0	0	0	0	0	0	0
2	002,066,2,0	0	0	0	0	0	0	0	0
2	002,067,2,0	0	0	0	0	1	0	0	1
2	002,068,2,0	0	0	0	0	1	0	0	1
2	002,069,2,0	0	0	0	0	0	0	0	0
2	002,070,2,0	216	384	72	48	2	1	1	1
2	002,071,2,0	0	0	0	0	0	0	0	0
2	002,072,2,0	0	0	0	0	0	0	0	0
2	002,073,2,0	24	24	0	0	0	1	0	0
2	002,074,2,0	0	0	0	0	0	0	0	0
2	002,075,2,0	0	0	0	0	0	0	0	0
2	002,076,2,0	0	48	0	0	0	1	0	0
2	002,077,2,0	0	72	0	0	0	1	0	0
2	002,078,2,0	0	0	0	0	0	0	0	0
2	002,079,2,0	0	0	0	0	0	0	0	0
2	002,080,2,0	0	0	0	0	0	0	0	0
2	002,082,2,0	0	0	0	0	0	0	0	0
2	002,083,2,0	0	0	0	0	0	0	0	0
2	002,084,2,0	0	0	0	0	0	0	0	0
2	002,085,2,0	0	0	0	0	0	0	0	0
2	002,086,2,0	0	0	0	0	0	0	0	0
2	002,087,2,0	0	0	0	0	0	0	0	0
2	002,088,2,0	0	0	0	0	0	0	0	0
2	002,089,2,0	0	0	48	0	2	1	1	1
2	002,090,2,0	0	0	0	0	0	0	0	0
2	002,091,2,0	0	0	0	0	0	0	0	0
2	002,092,2,0	0	0	0	0	0	0	0	0
2	002,093,2,0	0	0	0	0	0	0	0	0
2	002,094,2,0	72	312	48	144	3	1	1	1
2	002,095,3,0	0	0	0	0	0	0	0	0
2	002,096,3,0	0	0	0	0	0	0	0	0
2	002,097,3,0	0	0	0	0	0	0	0	0
2	002,098,3,0	0	0	0	0	0	0	0	0
2	002,099,3,0	0	0	0	0	0	0	0	0
2	002,100,3,0	0	0	0	0	0	0	0	0
2	002,101,3,0	0	0	0	0	0	0	0	0
2	002,102,3,0	0	0	0	0	0	0	0	0
2	002,103,3,0	0	0	0	0	0	0	0	0
2	002,104,3,0	0	0	0	0	0	0	0	0
2	002,105,3,0	0	0	0	0	0	0	0	0
2	002,107,3,0	0	0	0	0	0	0	0	0
2	002,108,3,0	0	24	0	0	1	1	0	1
2	002,109,3,0	0	0	0	0	0	0	0	0
2	002,110,3,0	0	0	0	0	0	0	0	0
2	002,111,3,0	0	0	0	0	0	0	0	0
2	002,112,3,0	0	0	0	0	0	0	0	0
2	002,113,3,0	0	0	0	0	3	0	1	1
2	002,114,3,0	0	0	0	0	0	0	0	0
2	002,115,3,0	0	0	0	0	0	0	0	0
2	002,116,3,0	0	0	0	0	0	0	0	0
2	002,117,3,0	0	0	0	0	0	0	0	0
2	002,118,3,0	0	0	0	0	0	0	0	0
2	002,119,3,0	0	0	0	0	0	0	0	0
2	002,120,3,0	0	0	0	0	0	0	0	0
2	002,122,3,0	0	0	0	0	0	0	0	0
2	002,123,3,0	0	0	48	0	3	1	1	1
2	002,124,2,0	0	0	0	0	0	0	0	0
2	002,125,1,0	0	0	0	0	0	0	0	0
2	002,126,1,0	0	0	0	0	0	0	0	0
3	003,001,1,0	0	0	0	0	2	0	1	1
3	003,002,1,0	0	0	0	0	0	0	0	0
3	003,003,1,0	0	0	0	0	0	0	0	0
3	003,004,1,0	0	0	0	0	0	0	0	0
3	003,005,1,0	0	0	0	0	2	0	1	1
3	003,006,1,0	0	0	0	0	2	0	1	1
3	003,007,1,0	0	0	0	0	2	0	1	1
3	003,008,1,0	0	0	0	0	0	0	0	0
3	003,009,1,0	0	0	0	0	0	0	0	0
3	003,010,1,0	0	0	0	0	2	0	1	1
3	003,011,1,0	0	0	0	0	0	0	0	0
3	003,012,1,0	0	0	0	0	0	0	0	0
3	003,013,1,0	0	0	0	0	1	0	0	1
3	003,014,1,0	0	0	0	0	2	0	1	1
3	003,015,1,0	0	0	0	0	2	0	1	1
3	003,016,1,0	0	0	0	0	2	0	1	1
3	003,017,1,0	0	0	0	0	0	0	0	0
3	003,018,1,0	0	0	0	0	1	0	0	1
3	003,019,1,0	0	0	0	0	0	0	0	0
3	003,020,1,0	0	0	0	0	0	0	0	0
3	003,021,1,0	0	0	0	0	2	0	1	1
3	003,022,1,0	0	0	0	0	2	0	1	1
3	003,023,1,0	0	0	0	0	2	0	1	1
3	003,024,1,0	0	0	0	0	0	0	0	0
3	003,025,1,0	0	0	0	0	0	0	0	0
3	003,026,1,0	0	0	0	0	2	0	1	1
3	003,027,1,0	0	0	0	0	0	0	0	0
3	003,028,1,0	0	0	0	0	0	0	0	0
3	003,029,1,0	0	0	0	0	1	0	0	1
3	003,030,1,0	0	0	0	0	1	0	0	1
3	003,031,1,0	0	0	0	0	0	0	0	0
3	003,032,1,0	0	0	0	0	0	0	0	0
3	003,033,1,0	0	0	0	0	1	0	0	1
3	003,034,1,0	0	0	0	0	0	0	0	0
3	003,035,1,0	0	0	0	0	0	0	0	0
3	003,036,1,0	0	0	0	0	2	0	1	1
3	003,037,1,0	0	0	0	0	0	0	0	0
3	003,038,1,0	0	0	0	0	2	0	1	1
3	003,039,1,0	0	0	0	0	0	0	0	0
3	003,040,1,0	0	0	0	0	0	0	0	0
3	003,041,1,0	0	0	0	0	0	0	0	0
3	003,042,1,0	0	0	0	0	2	0	1	1
3	003,043,2,0	0	0	96	0	0	1	0	0
3	003,044,2,0	0	0	0	0	0	0	0	0
3	003,045,2,0	0	0	0	0	2	0	1	1
3	003,046,2,0	0	0	0	0	2	0	1	1
3	003,047,2,0	0	0	0	0	3	0	1	1
3	003,048,2,0	0	0	0	0	3	0	1	1
3	003,049,2,0	0	0	264	216	2	1	1	1
3	003,050,2,0	0	0	0	0	1	0	0	1
3	003,051,2,0	0	0	0	0	0	0	0	0
3	003,052,2,0	0	0	0	288	1	1	0	1
3	003,053,2,0	0	0	0	0	0	0	0	0
3	003,054,2,0	0	0	0	0	0	0	0	0
3	003,055,2,0	0	0	0	0	0	0	0	0
3	003,056,2,0	0	0	0	0	2	0	1	1
3	003,057,2,0	1488	2328	0	0	3	1	1	1
3	003,058,2,0	0	0	0	0	2	0	1	1
3	003,059,2,0	0	0	0	0	2	0	1	1
3	003,060,2,0	0	0	0	0	0	0	0	0
3	003,061,2,0	0	24	0	0	3	1	1	1
3	003,062,2,0	0	0	0	0	3	0	1	1
3	003,063,2,0	0	0	0	0	3	0	1	1
3	003,064,2,0	0	0	0	0	2	0	1	1
3	003,065,2,0	0	0	0	0	0	0	0	0
3	003,066,2,0	0	0	0	0	1	0	0	1
3	003,067,2,0	0	0	0	0	2	0	1	1
3	003,068,2,0	0	0	0	0	0	0	0	0
3	003,069,2,0	0	0	0	0	0	0	0	0
3	003,070,2,0	0	0	0	0	3	0	1	1
3	003,071,2,0	0	0	0	0	0	0	0	0
3	003,072,2,0	0	0	0	0	0	0	0	0
3	003,073,3,0	0	0	0	0	2	0	1	1
3	003,074,3,0	0	0	0	0	2	0	1	1
3	003,075,3,0	0	0	0	0	0	0	0	0
3	003,076,3,0	0	0	0	0	3	0	1	1
3	003,077,3,0	0	0	0	0	2	0	1	1
3	003,078,2,0	0	0	0	0	0	0	0	0
3	003,079,2,0	0	0	0	0	0	0	0	0
3	003,080,2,0	0	0	0	0	2	0	1	1
3	003,081,2,0	0	0	0	0	0	0	0	0
3	003,082,2,0	0	0	0	0	0	0	0	0
3	003,083,2,0	0	0	0	0	3	0	1	1
3	003,084,2,0	0	24	0	0	3	1	1	1
3	003,085,3,0	0	0	0	0	0	0	0	0
3	003,086,3,0	0	0	0	0	3	0	1	1
3	003,087,3,0	0	0	0	0	2	0	1	1
3	003,088,3,0	0	0	0	0	0	0	0	0
3	003,089,3,0	0	0	0	0	2	0	1	1
3	003,090,3,0	0	0	24	0	0	1	0	0
3	003,091,3,0	0	0	0	0	2	0	1	1
3	003,092,3,0	0	0	0	0	1	0	0	1
3	003,093,3,0	0	0	0	0	1	0	0	1
3	003,094,3,0	0	0	0	0	1	0	0	1
3	003,095,3,0	0	0	0	0	0	0	0	0
3	003,096,3,0	0	0	0	0	1	0	0	1
3	003,097,3,0	0	0	0	0	2	0	1	1
3	003,098,3,0	0	0	0	0	2	0	1	1
3	003,099,3,0	0	0	0	0	0	0	0	0
3	003,100,3,0	0	0	0	0	1	0	0	1
3	003,101,3,0	0	0	0	0	2	0	1	1
3	003,102,3,0	0	0	0	0	3	0	1	1
3	003,103,3,0	0	0	0	0	1	0	0	1
3	003,104,3,0	0	0	0	0	1	0	0	1
3	003,105,3,0	24	72	0	0	1	1	0	1
3	003,106,3,0	0	0	48	96	0	1	0	0
3	003,107,3,0	0	0	0	0	1	0	0	1
3	003,108,3,0	0	0	0	0	0	0	0	0
3	003,109,3,0	0	0	0	0	2	0	1	1
3	003,110,3,0	0	0	0	0	2	0	1	1
3	003,111,3,0	0	0	0	0	2	0	1	1
3	003,112,3,0	0	0	0	0	3	0	1	1
3	003,113,3,0	0	0	0	0	1	0	0	1
3	003,114,2,0	0	0	0	0	2	0	1	1
3	003,115,2,0	0	0	0	0	0	0	0	0
3	003,116,2,0	0	0	0	0	2	0	1	1
3	003,117,2,0	0	0	0	0	2	0	1	1
3	003,118,2,0	0	0	0	0	1	0	0	1
3	003,119,2,0	0	0	0	0	1	0	0	1
3	003,120,2,0	0	0	0	0	0	0	0	0
3	003,121,2,0	0	0	0	0	0	0	0	0
3	003,122,2,0	0	0	0	0	2	0	1	1
3	003,123,2,0	0	0	0	0	2	0	1	1
3	003,124,2,0	0	0	0	0	0	0	0	0
3	003,125,2,0	0	0	0	0	2	0	1	1
4	004,001,1,0	0	0	0	0	0	0	0	0
4	004,002,1,0	0	0	0	0	0	0	0	0
4	004,003,1,0	0	0	0	0	0	0	0	0
4	004,004,1,0	0	0	0	0	2	0	1	1
4	004,005,1,0	0	24	0	0	0	1	0	0
4	004,006,1,0	0	0	0	0	0	0	0	0
4	004,007,1,0	0	0	0	0	0	0	0	0
4	004,008,1,0	0	0	0	0	0	0	0	0
4	004,009,1,0	0	0	0	0	0	0	0	0
4	004,010,1,0	0	0	0	0	0	0	0	0
4	004,011,1,0	0	0	0	0	0	0	0	0
4	004,012,1,0	0	0	0	0	0	0	0	0
4	004,013,1,0	24	0	0	0	0	1	0	0
4	004,014,1,0	0	0	0	0	0	0	0	0
4	004,015,1,0	0	0	0	0	0	0	0	0
4	004,016,1,0	0	0	0	0	0	0	0	0
4	004,017,1,0	0	0	0	0	0	0	0	0
4	004,018,1,0	0	0	0	0	0	0	0	0
4	004,019,1,0	0	0	0	0	0	0	0	0
4	004,020,1,0	0	0	0	0	0	0	0	0
4	004,021,1,0	0	0	0	0	0	0	0	0
4	004,022,1,0	0	0	0	0	0	0	0	0
4	004,023,1,0	0	0	0	0	0	0	0	0
4	004,024,1,0	0	0	0	0	0	0	0	0
4	004,025,1,0	0	0	0	0	0	0	0	0
4	004,026,1,0	0	0	0	0	0	0	0	0
4	004,027,1,0	0	0	0	0	0	0	0	0
4	004,028,1,0	0	0	0	0	0	0	0	0
4	004,029,1,0	0	0	0	0	0	0	0	0
4	004,030,1,0	0	0	0	0	0	0	0	0
4	004,031,1,0	0	0	0	0	0	0	0	0
4	004,032,1,0	0	0	0	0	0	0	0	0
4	004,033,1,0	240	192	120	48	0	1	0	0
4	004,034,1,0	0	0	0	0	0	0	0	0
4	004,035,1,0	0	0	0	0	0	0	0	0
4	004,036,1,0	0	0	0	0	0	0	0	0
4	004,037,1,0	0	0	0	0	0	0	0	0
4	004,038,1,0	0	0	0	0	0	0	0	0
4	004,039,1,0	0	0	0	0	0	0	0	0
4	004,040,1,0	0	0	0	0	0	0	0	0
4	004,041,1,0	0	0	0	0	0	0	0	0
4	004,042,1,0	0	0	0	0	0	0	0	0
4	004,043,2,0	0	0	0	0	0	0	0	0
4	004,044,2,0	0	0	0	0	0	0	0	0
4	004,045,2,0	0	0	0	0	0	0	0	0
4	004,046,2,0	0	0	0	0	0	0	0	0
4	004,047,2,0	0	0	0	0	0	0	0	0
4	004,048,2,0	0	0	0	0	0	0	0	0
4	004,049,2,0	0	0	0	0	0	0	0	0
4	004,050,2,0	0	0	0	0	0	0	0	0
4	004,051,2,0	0	0	0	0	0	0	0	0
4	004,052,2,0	0	0	0	0	0	0	0	0
4	004,053,2,0	0	0	0	0	0	0	0	0
4	004,054,2,0	0	0	0	0	0	0	0	0
4	004,055,2,0	0	0	0	0	0	0	0	0
4	004,056,2,0	0	0	0	0	0	0	0	0
4	004,057,2,0	0	0	0	0	0	0	0	0
4	004,058,2,0	0	0	0	0	0	0	0	0
4	004,059,2,0	0	0	0	0	0	0	0	0
4	004,060,2,0	0	0	0	0	0	0	0	0
4	004,061,2,0	0	0	0	0	0	0	0	0
4	004,062,2,0	0	0	0	0	0	0	0	0
4	004,063,2,0	0	0	0	0	0	0	0	0
4	004,064,2,0	0	0	0	0	0	0	0	0
4	004,065,2,0	0	0	0	0	0	0	0	0
4	004,066,2,0	0	0	0	0	0	0	0	0
4	004,067,2,0	0	0	0	0	0	0	0	0
4	004,068,2,0	0	0	0	0	0	0	0	0
4	004,069,2,0	0	0	0	0	0	0	0	0
4	004,070,2,0	0	0	0	0	2	0	1	1
4	004,071,2,0	0	0	0	0	0	0	0	0
4	004,072,2,0	0	0	0	0	0	0	0	0
4	004,073,2,0	0	0	0	0	0	0	0	0
4	004,074,2,0	0	0	0	0	0	0	0	0
4	004,075,2,0	0	0	0	0	0	0	0	0
4	004,076,2,0	0	0	0	0	0	0	0	0
4	004,077,2,0	0	0	0	0	0	0	0	0
4	004,078,2,0	0	0	0	0	0	0	0	0
4	004,079,2,0	0	0	0	0	0	0	0	0
4	004,080,2,0	0	0	0	0	0	0	0	0
4	004,081,2,0	0	0	0	0	0	0	0	0
4	004,082,2,0	0	0	0	0	0	0	0	0
4	004,083,2,0	0	0	0	0	0	0	0	0
4	004,084,2,0	0	0	0	0	0	0	0	0
4	004,085,2,0	0	0	0	0	0	0	0	0
4	004,086,2,0	0	0	0	0	0	0	0	0
4	004,087,3,0	0	0	0	0	0	0	0	0
4	004,088,3,0	0	0	0	0	0	0	0	0
4	004,089,3,0	0	0	0	0	0	0	0	0
4	004,090,3,0	0	0	0	0	0	0	0	0
4	004,091,3,0	0	0	0	0	0	0	0	0
4	004,092,3,0	0	0	0	0	0	0	0	0
4	004,093,3,0	0	0	0	0	0	0	0	0
4	004,094,3,0	0	0	0	0	0	0	0	0
4	004,095,3,0	0	0	0	0	0	0	0	0
4	004,096,3,0	0	0	0	0	0	0	0	0
4	004,097,3,0	0	0	0	0	0	0	0	0
4	004,098,3,0	864	192	0	0	0	1	0	0
4	004,099,3,0	0	0	0	0	0	0	0	0
4	004,100,3,0	0	0	0	0	0	0	0	0
4	004,101,3,0	0	0	0	0	0	0	0	0
4	004,102,3,0	0	0	0	0	0	0	0	0
4	004,103,3,0	0	0	0	0	0	0	0	0
4	004,104,3,0	0	0	0	0	0	0	0	0
4	004,105,3,0	0	0	0	0	0	0	0	0
4	004,106,3,0	0	0	0	0	0	0	0	0
4	004,107,3,0	0	0	0	0	0	0	0	0
4	004,108,3,0	0	0	0	0	0	0	0	0
4	004,109,3,0	0	0	0	0	0	0	0	0
4	004,110,3,0	0	0	0	0	0	0	0	0
4	004,111,3,0	0	0	0	0	0	0	0	0
4	004,112,3,0	0	0	0	0	0	0	0	0
4	004,113,3,0	0	0	0	0	0	0	0	0
4	004,114,3,0	0	0	0	0	0	0	0	0
4	004,116,3,0	0	0	0	0	0	0	0	0
4	004,117,3,0	0	0	0	0	0	0	0	0
4	004,118,3,0	0	0	0	0	0	0	0	0
4	004,119,3,0	0	0	0	0	0	0	0	0
4	004,120,3,0	0	0	0	0	0	0	0	0
4	004,121,3,0	0	0	0	0	0	0	0	0
4	004,122,3,0	24	0	0	0	0	1	0	0
4	004,123,3,0	0	0	0	0	0	0	0	0
4	004,124,3,0	0	0	0	0	0	0	0	0
4	004,125,3,0	144	24	0	0	0	1	0	0
4	004,126,3,0	0	0	0	0	0	0	0	0
4	004,128,3,0	0	0	0	0	0	0	0	0
4	004,129,3,0	0	0	0	0	0	0	0	0
4	004,133,1,0	0	0	0	0	0	0	0	0
5	005,001,1,0	0	0	0	0	0	0	0	0
5	005,002,1,0	0	0	0	0	0	0	0	0
5	005,003,1,0	264	192	120	360	0	1	0	0
5	005,004,1,0	0	0	0	0	0	0	0	0
5	005,005,1,0	0	0	0	0	0	0	0	0
5	005,006,1,0	0	0	0	0	0	0	0	0
5	005,007,1,0	0	0	0	0	0	0	0	0
5	005,008,1,0	48	48	0	24	0	1	0	0
5	005,009,1,0	0	0	0	0	0	0	0	0
5	005,010,1,0	0	0	0	0	0	0	0	0
5	005,012,1,0	0	0	0	0	0	0	0	0
5	005,013,1,0	24	0	0	0	1	1	0	1
5	005,014,1,0	0	0	0	0	0	0	0	0
5	005,015,1,0	0	0	0	0	0	0	0	0
5	005,016,1,0	0	0	0	0	0	0	0	0
5	005,017,1,0	0	0	0	0	0	0	0	0
5	005,018,1,0	0	0	0	0	0	0	0	0
5	005,019,1,0	0	0	0	0	1	0	0	1
5	005,020,1,0	0	0	0	0	0	0	0	0
5	005,021,1,0	0	0	0	0	0	0	0	0
5	005,022,1,0	0	0	0	0	0	0	0	0
5	005,023,1,0	0	0	0	0	0	0	0	0
5	005,024,1,0	0	0	0	0	2	0	1	1
5	005,025,1,0	0	0	0	0	0	0	0	0
5	005,026,1,0	0	0	0	0	0	0	0	0
5	005,027,1,0	0	0	0	0	0	0	0	0
5	005,028,1,0	0	0	0	0	0	0	0	0
5	005,029,1,0	0	0	0	0	0	0	0	0
5	005,030,1,0	24	0	0	0	3	1	1	1
5	005,031,1,0	0	0	0	0	0	0	0	0
5	005,032,1,0	0	0	0	0	0	0	0	0
5	005,033,1,0	0	0	0	0	0	0	0	0
5	005,034,1,0	0	0	0	0	0	0	0	0
5	005,035,1,0	0	0	0	0	0	0	0	0
5	005,036,1,0	0	0	0	0	0	0	0	0
5	005,037,1,0	0	0	0	0	0	0	0	0
5	005,038,1,0	0	0	0	0	1	0	0	1
5	005,039,1,0	0	0	0	0	0	0	0	0
5	005,040,1,0	0	0	0	0	0	0	0	0
5	005,041,1,0	0	0	0	0	0	0	0	0
5	005,042,1,0	0	0	0	0	0	0	0	0
5	005,043,2,0	0	0	0	0	0	0	0	0
5	005,044,2,0	0	0	0	0	0	0	0	0
5	005,045,2,0	0	0	0	0	0	0	0	0
5	005,046,2,0	0	0	0	0	0	0	0	0
5	005,047,2,0	0	0	0	0	0	0	0	0
5	005,048,2,0	0	0	0	0	0	0	0	0
5	005,049,2,0	0	0	0	0	0	0	0	0
5	005,050,2,0	0	0	0	0	0	0	0	0
5	005,051,2,0	0	0	0	0	0	0	0	0
5	005,052,2,0	0	0	0	0	0	0	0	0
5	005,053,2,0	0	0	0	0	1	0	0	1
5	005,054,2,0	0	0	0	0	0	0	0	0
5	005,055,2,0	0	0	0	0	0	0	0	0
5	005,056,2,0	0	0	0	0	0	0	0	0
5	005,057,2,0	0	0	0	0	0	0	0	0
5	005,058,2,0	0	0	0	0	1	0	0	1
5	005,059,2,0	0	0	0	0	1	0	0	1
5	005,060,2,0	0	0	0	0	0	0	0	0
5	005,061,2,0	0	0	0	0	0	0	0	0
5	005,062,2,0	0	0	0	0	0	0	0	0
5	005,063,2,0	0	0	0	0	0	0	0	0
5	005,064,2,0	0	0	0	0	0	0	0	0
5	005,065,2,0	0	0	0	0	0	0	0	0
5	005,066,2,0	0	0	0	0	0	0	0	0
5	005,067,2,0	0	0	0	0	0	0	0	0
5	005,068,2,0	0	0	0	0	0	0	0	0
5	005,069,2,0	0	0	0	0	0	0	0	0
5	005,070,2,0	0	0	0	0	0	0	0	0
5	005,071,2,0	0	0	0	0	0	0	0	0
5	005,072,2,0	0	0	0	0	0	0	0	0
5	005,073,2,0	0	0	0	0	0	0	0	0
5	005,074,2,0	0	0	0	0	0	0	0	0
5	005,075,2,0	0	0	0	0	0	0	0	0
5	005,076,2,0	0	0	0	0	0	0	0	0
5	005,077,2,0	0	0	0	0	0	0	0	0
5	005,078,2,0	0	0	0	0	0	0	0	0
5	005,079,2,0	0	0	0	0	0	0	0	0
5	005,080,2,0	0	0	0	0	0	0	0	0
5	005,081,2,0	0	0	0	0	1	0	0	1
5	005,082,2,0	0	0	0	0	0	0	0	0
5	005,083,2,0	0	0	0	0	0	0	0	0
5	005,084,2,0	0	0	0	0	0	0	0	0
5	005,085,2,0	0	0	0	0	0	0	0	0
5	005,086,2,0	0	0	0	0	0	0	0	0
5	005,087,2,0	0	0	0	0	0	0	0	0
5	005,088,2,0	0	0	0	0	0	0	0	0
5	005,089,2,0	0	0	0	0	1	0	0	1
5	005,090,2,0	0	0	0	0	0	0	0	0
5	005,091,2,0	0	0	0	0	0	0	0	0
5	005,092,3,0	0	0	0	0	0	0	0	0
5	005,093,3,0	0	0	0	0	0	0	0	0
5	005,094,3,0	0	0	0	0	0	0	0	0
5	005,095,3,0	0	0	0	0	0	0	0	0
5	005,096,3,0	0	0	0	0	0	0	0	0
5	005,097,3,0	0	0	0	0	0	0	0	0
5	005,098,3,0	48	0	0	0	0	1	0	0
5	005,099,3,0	0	0	0	0	2	0	1	1
5	005,100,3,0	0	0	0	0	0	0	0	0
5	005,101,3,0	0	0	0	0	0	0	0	0
5	005,102,3,0	0	0	0	0	0	0	0	0
5	005,103,3,0	0	0	0	0	0	0	0	0
5	005,104,3,0	0	0	0	0	0	0	0	0
5	005,105,3,0	0	0	0	0	0	0	0	0
5	005,106,3,0	0	0	0	0	0	0	0	0
5	005,107,3,0	0	0	0	0	0	0	0	0
5	005,108,3,0	0	0	0	0	3	0	1	1
5	005,109,3,0	0	0	0	0	0	0	0	0
5	005,110,3,0	0	0	0	0	0	0	0	0
5	005,111,3,0	0	0	0	0	0	0	0	0
5	005,112,3,0	0	0	0	0	0	0	0	0
5	005,113,3,0	0	0	0	0	0	0	0	0
5	005,114,3,0	0	0	0	0	0	0	0	0
5	005,115,3,0	0	0	0	0	0	0	0	0
5	005,116,3,0	0	0	0	0	0	0	0	0
5	005,117,3,0	0	0	0	0	0	0	0	0
5	005,118,3,0	0	0	0	0	0	0	0	0
5	005,119,3,0	0	0	0	0	0	0	0	0
6	006,001,1,0	0	0	0	0	0	0	0	0
6	006,002,1,0	0	0	0	0	0	0	0	0
6	006,003,1,0	0	0	0	0	0	0	0	0
6	006,004,1,0	0	0	0	0	1	0	0	1
6	006,005,1,0	0	0	0	0	0	0	0	0
6	006,006,1,0	0	0	0	0	0	0	0	0
6	006,007,1,0	0	0	0	0	0	0	0	0
6	006,008,1,0	0	0	0	0	0	0	0	0
6	006,009,1,0	0	0	0	0	0	0	0	0
6	006,010,1,0	0	0	0	0	0	0	0	0
6	006,011,1,0	0	0	0	0	0	0	0	0
6	006,012,1,0	0	0	0	0	0	0	0	0
6	006,013,1,0	0	0	0	0	0	0	0	0
6	006,014,1,0	0	0	0	0	0	0	0	0
6	006,015,1,0	0	0	0	0	0	0	0	0
6	006,016,1,0	0	0	0	0	0	0	0	0
6	006,017,1,0	0	0	0	0	0	0	0	0
6	006,018,1,0	0	0	0	0	0	0	0	0
6	006,019,1,0	0	0	0	0	0	0	0	0
6	006,020,1,0	0	0	0	0	0	0	0	0
6	006,021,1,0	0	0	0	0	0	0	0	0
6	006,022,1,0	0	0	0	0	0	0	0	0
6	006,023,1,0	0	0	0	0	0	0	0	0
6	006,024,1,0	0	0	0	0	0	0	0	0
6	006,025,1,0	0	0	0	0	0	0	0	0
6	006,026,1,0	0	0	0	0	0	0	0	0
6	006,027,1,0	0	0	0	0	0	0	0	0
6	006,028,1,0	0	0	0	0	0	0	0	0
6	006,029,1,0	0	0	0	0	0	0	0	0
6	006,030,1,0	0	0	0	0	0	0	0	0
6	006,031,1,0	0	0	0	0	0	0	0	0
6	006,032,1,0	0	0	0	0	0	0	0	0
6	006,033,1,0	0	0	0	0	0	0	0	0
6	006,034,1,0	0	0	0	0	0	0	0	0
6	006,035,1,0	0	0	0	0	0	0	0	0
6	006,036,1,0	0	0	0	0	0	0	0	0
6	006,037,1,0	0	0	0	0	0	0	0	0
6	006,038,2,0	0	0	0	0	0	0	0	0
6	006,039,2,0	0	0	0	0	1	0	0	1
6	006,040,2,0	0	0	0	0	0	0	0	0
6	006,041,2,0	0	0	0	0	0	0	0	0
6	006,042,2,0	0	0	0	0	0	0	0	0
6	006,043,2,0	0	0	0	0	0	0	0	0
6	006,044,2,0	0	0	0	0	0	0	0	0
6	006,045,2,0	0	0	0	0	0	0	0	0
6	006,046,2,0	0	0	0	0	0	0	0	0
6	006,047,2,0	0	0	0	0	0	0	0	0
6	006,048,2,0	0	0	0	0	0	0	0	0
6	006,049,2,0	0	0	0	0	0	0	0	0
6	006,050,2,0	0	0	0	0	0	0	0	0
6	006,051,2,0	0	0	0	0	0	0	0	0
6	006,052,2,0	0	0	0	0	0	0	0	0
6	006,053,2,0	0	0	0	0	1	0	0	1
6	006,054,2,0	0	0	0	0	0	0	0	0
6	006,055,2,0	0	0	0	0	0	0	0	0
6	006,057,2,0	0	0	0	0	0	0	0	0
6	006,058,2,0	0	0	0	0	0	0	0	0
6	006,059,2,0	0	0	0	0	0	0	0	0
6	006,060,2,0	0	0	0	0	0	0	0	0
6	006,061,2,0	0	0	0	0	0	0	0	0
6	006,062,2,0	0	0	0	0	2	0	1	1
6	006,063,2,0	0	0	0	0	1	0	0	1
6	006,064,2,0	0	0	0	0	0	0	0	0
6	006,065,2,0	0	0	0	0	1	0	0	1
6	006,066,2,0	0	0	0	0	0	0	0	0
6	006,067,2,0	0	0	0	0	0	0	0	0
6	006,068,2,0	0	0	0	0	1	0	0	1
6	006,069,2,0	0	0	0	0	0	0	0	0
6	006,070,2,0	0	0	0	0	0	0	0	0
6	006,071,2,0	0	0	0	0	0	0	0	0
6	006,072,2,0	0	0	0	0	3	0	1	1
6	006,073,2,0	0	0	0	0	0	0	0	0
6	006,074,2,0	0	0	0	0	0	0	0	0
6	006,075,2,0	0	0	0	0	0	0	0	0
6	006,076,2,0	0	0	0	0	0	0	0	0
6	006,077,2,0	0	0	0	0	0	0	0	0
6	006,078,2,0	0	0	0	0	0	0	0	0
6	006,079,3,0	0	0	0	0	0	0	0	0
6	006,080,3,0	0	0	0	0	0	0	0	0
6	006,081,3,0	0	0	0	0	1	0	0	1
6	006,082,3,0	0	0	0	0	0	0	0	0
6	006,083,3,0	0	0	0	0	0	0	0	0
6	006,084,3,0	0	0	0	0	0	0	0	0
6	006,085,3,0	0	0	0	0	0	0	0	0
6	006,086,3,0	0	0	0	0	0	0	0	0
6	006,087,3,0	0	0	0	0	0	0	0	0
6	006,088,3,0	0	0	0	0	0	0	0	0
6	006,089,3,0	0	0	0	0	0	0	0	0
6	006,090,3,0	0	0	0	0	0	0	0	0
6	006,091,3,0	0	0	0	0	0	0	0	0
6	006,092,3,0	0	0	0	0	0	0	0	0
6	006,093,3,0	0	0	0	0	0	0	0	0
6	006,094,3,0	0	0	0	0	0	0	0	0
6	006,095,3,0	0	0	0	0	0	0	0	0
6	006,096,3,0	0	0	0	0	0	0	0	0
6	006,097,3,0	0	0	0	0	0	0	0	0
6	006,099,3,0	0	0	0	0	1	0	0	1
6	006,100,3,0	0	0	0	0	0	0	0	0
6	006,101,3,0	0	0	0	0	0	0	0	0
6	006,102,3,0	0	0	0	0	0	0	0	0
6	006,103,3,0	0	0	0	0	0	0	0	0
6	006,104,3,0	0	0	0	0	1	0	0	1
6	006,105,3,0	0	0	0	0	0	0	0	0
6	006,106,3,0	0	0	0	0	0	0	0	0
6	006,107,3,0	0	0	0	0	0	0	0	0
6	006,108,3,0	0	0	0	0	0	0	0	0
6	006,109,3,0	0	0	0	0	1	0	0	1
6	006,110,3,0	0	0	0	0	0	0	0	0
6	006,111,3,0	0	0	0	0	0	0	0	0
6	006,112,3,0	0	0	0	0	0	0	0	0
6	006,113,3,0	0	0	0	0	0	0	0	0
6	006,114,3,0	0	0	0	0	0	0	0	0
6	006,115,3,0	96	72	72	72	2	1	1	1
6	006,116,3,0	0	0	0	0	0	0	0	0
6	006,117,3,0	0	0	0	0	0	0	0	0
6	006,118,3,0	0	0	0	0	1	0	0	1
6	006,119,3,0	0	0	0	0	1	0	0	1
6	006,120,3,0	0	0	0	0	0	0	0	0
6	006,121,3,0	0	0	0	0	0	0	0	0
6	006,122,3,0	0	0	0	0	0	0	0	0
6	006,123,3,0	0	0	0	0	0	0	0	0
6	006,124,3,0	0	0	0	0	0	0	0	0
6	006,125,3,0	0	0	0	0	0	0	0	0
6	006,132,2,0	0	0	0	0	1	0	0	1
6	006,133,1,0	0	0	0	0	1	0	0	1
7	007,001,1,0	0	0	0	0	0	0	0	0
7	007,002,1,0	0	0	0	0	0	0	0	0
7	007,003,1,0	0	0	0	0	0	0	0	0
7	007,004,1,0	0	0	0	0	0	0	0	0
7	007,005,1,0	0	0	0	0	0	0	0	0
7	007,006,1,0	0	0	0	0	0	0	0	0
7	007,007,1,0	0	0	0	0	0	0	0	0
7	007,008,1,0	0	0	0	0	1	0	0	1
7	007,009,1,0	0	0	0	0	0	0	0	0
7	007,010,1,0	0	0	0	0	0	0	0	0
7	007,011,1,0	0	0	0	0	0	0	0	0
7	007,012,1,0	0	0	0	0	0	0	0	0
7	007,013,1,0	0	0	0	0	0	0	0	0
7	007,014,1,0	0	0	0	0	0	0	0	0
7	007,015,1,0	0	0	0	0	0	0	0	0
7	007,016,1,0	0	0	0	0	2	0	1	1
7	007,017,1,0	0	0	0	0	0	0	0	0
7	007,018,1,0	0	0	0	0	0	0	0	0
7	007,019,1,0	0	0	0	0	1	0	0	1
7	007,020,1,0	0	0	0	0	1	0	0	1
7	007,021,1,0	0	0	0	0	0	0	0	0
7	007,022,1,0	0	0	0	0	0	0	0	0
7	007,042,2,0	0	0	0	0	0	0	0	0
7	007,043,2,0	0	0	0	0	0	0	0	0
7	007,044,2,0	0	0	0	0	2	0	1	1
7	007,045,2,0	0	0	0	0	0	0	0	0
7	007,046,2,0	0	0	0	0	0	0	0	0
7	007,047,2,0	0	0	0	0	0	0	0	0
7	007,048,2,0	0	0	0	0	0	0	0	0
7	007,049,2,0	0	0	0	0	0	0	0	0
7	007,050,2,0	0	0	0	0	0	0	0	0
7	007,051,2,0	0	0	0	0	1	0	0	1
7	007,052,2,0	0	0	0	0	0	0	0	0
7	007,053,2,0	0	0	0	0	0	0	0	0
7	007,054,2,0	0	0	0	0	0	0	0	0
7	007,055,2,0	0	0	0	0	0	0	0	0
7	007,056,2,0	0	0	0	0	0	0	0	0
7	007,057,2,0	0	0	0	0	0	0	0	0
7	007,058,2,0	0	0	0	0	1	0	0	1
7	007,059,2,0	0	0	0	0	0	0	0	0
7	007,060,2,0	0	0	0	0	0	0	0	0
7	007,061,2,0	0	0	0	0	0	0	0	0
7	007,062,2,0	0	0	0	0	0	0	0	0
7	007,063,2,0	0	0	0	0	2	0	1	1
7	007,064,2,0	0	0	0	0	0	0	0	0
7	007,065,2,0	0	0	0	0	1	0	0	1
7	007,066,2,0	0	0	0	0	0	0	0	0
7	007,067,2,0	0	0	0	0	0	0	0	0
7	007,068,2,0	0	0	0	0	0	0	0	0
7	007,069,2,0	0	0	0	0	0	0	0	0
7	007,070,2,0	0	0	0	0	0	0	0	0
7	007,071,2,0	0	0	0	0	0	0	0	0
7	007,072,2,0	0	0	0	0	0	0	0	0
7	007,073,2,0	0	0	0	0	0	0	0	0
7	007,074,2,0	0	0	0	0	0	0	0	0
7	007,075,2,0	0	0	0	0	0	0	0	0
7	007,076,2,0	0	0	0	0	0	0	0	0
7	007,077,2,0	0	0	0	0	3	0	1	1
7	007,078,2,0	0	0	0	0	0	0	0	0
7	007,079,2,0	0	0	0	0	0	0	0	0
7	007,080,2,0	0	0	0	0	0	0	0	0
7	007,081,2,0	0	0	0	0	0	0	0	0
7	007,082,2,0	0	0	0	0	0	0	0	0
7	007,083,2,0	0	0	0	0	0	0	0	0
7	007,084,3,0	0	0	0	0	0	0	0	0
7	007,085,3,0	0	0	0	0	0	0	0	0
7	007,086,3,0	0	0	0	0	0	0	0	0
7	007,087,3,0	0	0	0	0	0	0	0	0
7	007,088,3,0	0	0	0	0	0	0	0	0
7	007,089,3,0	0	0	0	0	0	0	0	0
7	007,090,3,0	0	0	0	0	0	0	0	0
7	007,091,3,0	0	0	0	0	0	0	0	0
7	007,092,3,0	0	0	0	0	2	0	1	1
7	007,093,3,0	0	0	0	0	1	0	0	1
7	007,094,3,0	0	0	0	0	1	0	0	1
7	007,095,3,0	0	0	0	0	1	0	0	1
7	007,096,3,0	0	0	0	0	0	0	0	0
7	007,097,3,0	0	0	0	0	0	0	0	0
7	007,098,3,0	0	0	0	0	0	0	0	0
7	007,099,3,0	0	0	0	0	0	0	0	0
7	007,100,3,0	0	0	0	0	0	0	0	0
7	007,101,3,0	0	0	0	0	0	0	0	0
7	007,102,3,0	0	0	0	0	0	0	0	0
7	007,103,3,0	0	0	0	0	0	0	0	0
7	007,104,3,0	0	0	0	0	0	0	0	0
7	007,105,3,0	0	0	0	0	0	0	0	0
7	007,106,3,0	0	0	0	0	0	0	0	0
7	007,107,3,0	0	0	0	0	0	0	0	0
7	007,108,3,0	0	0	0	0	0	0	0	0
7	007,109,3,0	0	0	0	0	1	0	0	1
7	007,110,3,0	0	0	0	0	0	0	0	0
7	007,111,3,0	0	0	0	0	0	0	0	0
7	007,112,3,0	0	0	0	0	0	0	0	0
7	007,113,3,0	0	0	0	0	0	0	0	0
7	007,114,3,0	0	0	0	0	0	0	0	0
7	007,115,3,0	0	0	0	0	0	0	0	0
7	007,116,3,0	0	0	0	0	1	0	0	1
7	007,117,3,0	0	0	0	0	0	0	0	0
7	007,118,3,0	0	0	0	0	3	0	1	1
7	007,119,3,0	0	0	0	0	0	0	0	0
7	007,120,3,0	0	0	0	0	0	0	0	0
7	007,121,3,0	0	0	0	0	0	0	0	0
7	007,122,3,0	0	0	0	0	0	0	0	0
7	007,123,3,0	0	0	0	0	0	0	0	0
7	007,124,3,0	0	0	0	0	0	0	0	0
8	008,001,1,0	0	0	0	0	0	0	0	0
8	008,002,1,0	0	0	0	0	0	0	0	0
8	008,003,1,0	0	0	0	0	0	0	0	0
8	008,004,1,0	0	0	0	0	0	0	0	0
8	008,005,1,0	0	0	0	0	0	0	0	0
8	008,006,1,0	0	0	0	0	0	0	0	0
8	008,007,1,0	0	0	0	0	0	0	0	0
8	008,008,1,0	0	0	0	0	0	0	0	0
8	008,009,1,0	0	0	0	0	0	0	0	0
8	008,010,1,0	0	0	0	0	0	0	0	0
8	008,011,1,0	0	0	0	0	0	0	0	0
8	008,012,1,0	0	0	0	0	0	0	0	0
8	008,013,1,0	0	0	0	0	0	0	0	0
8	008,014,1,0	0	0	0	0	0	0	0	0
8	008,015,1,0	0	0	0	0	0	0	0	0
8	008,016,1,0	0	0	0	0	0	0	0	0
8	008,017,1,0	0	0	0	0	0	0	0	0
8	008,018,1,0	0	0	0	0	0	0	0	0
8	008,019,1,0	0	0	0	0	0	0	0	0
8	008,020,1,0	0	0	0	0	0	0	0	0
8	008,022,1,0	0	0	0	0	0	0	0	0
8	008,024,1,0	0	0	0	0	0	0	0	0
8	008,025,1,0	0	0	0	0	0	0	0	0
8	008,026,1,0	0	0	0	0	1	0	0	1
8	008,027,1,0	0	0	0	0	0	0	0	0
8	008,028,1,0	0	0	0	0	0	0	0	0
8	008,029,1,0	0	0	0	0	0	0	0	0
8	008,030,1,0	0	0	0	0	0	0	0	0
8	008,031,1,0	0	0	0	0	0	0	0	0
8	008,033,1,0	0	0	0	0	0	0	0	0
8	008,034,1,0	0	0	0	0	0	0	0	0
8	008,035,1,0	0	0	0	0	0	0	0	0
8	008,036,1,0	168	120	144	24	3	1	1	1
8	008,037,1,0	0	0	0	0	0	0	0	0
8	008,039,1,0	24	24	120	0	1	1	0	1
8	008,040,1,0	0	0	0	0	0	0	0	0
8	008,041,2,0	576	720	384	624	0	1	0	0
8	008,042,2,0	0	0	0	0	0	0	0	0
8	008,043,2,0	0	0	0	0	0	0	0	0
8	008,044,2,0	0	0	0	0	0	0	0	0
8	008,045,2,0	0	0	0	0	0	0	0	0
8	008,046,2,0	0	0	0	0	0	0	0	0
8	008,047,2,0	0	0	0	0	0	0	0	0
8	008,048,2,0	0	0	0	0	0	0	0	0
8	008,049,2,0	336	432	264	264	3	1	1	1
8	008,050,2,0	0	0	24	0	0	1	0	0
8	008,051,2,0	0	0	0	0	0	0	0	0
8	008,052,2,0	0	0	0	0	0	0	0	0
8	008,053,2,0	0	0	0	0	0	0	0	0
8	008,054,2,0	600	768	0	1296	0	1	0	0
8	008,055,2,0	0	0	648	0	0	1	0	0
8	008,056,2,0	0	0	0	0	0	0	0	0
8	008,057,2,0	0	0	0	0	0	0	0	0
8	008,058,2,0	0	0	0	0	0	0	0	0
8	008,059,2,0	0	0	0	0	0	0	0	0
8	008,060,2,0	0	0	0	0	0	0	0	0
8	008,061,2,0	0	0	0	0	0	0	0	0
8	008,062,2,0	0	0	0	0	1	0	0	1
8	008,063,2,0	0	0	0	0	0	0	0	0
8	008,064,2,0	0	0	0	0	1	0	0	1
8	008,065,2,0	0	0	0	0	0	0	0	0
8	008,066,2,0	0	0	0	0	0	0	0	0
8	008,067,2,0	0	0	0	0	0	0	0	0
8	008,068,2,0	0	0	0	0	0	0	0	0
8	008,069,2,0	0	0	0	0	0	0	0	0
8	008,070,2,0	0	0	0	0	0	0	0	0
8	008,071,2,0	0	0	0	0	1	0	0	1
8	008,073,2,0	0	0	0	0	0	0	0	0
8	008,074,2,0	0	0	0	0	0	0	0	0
8	008,075,2,0	0	0	0	0	0	0	0	0
8	008,077,2,0	0	0	0	0	0	0	0	0
8	008,078,2,0	0	0	0	0	0	0	0	0
8	008,079,2,0	0	0	0	0	0	0	0	0
8	008,080,2,0	0	0	0	0	0	0	0	0
8	008,081,3,0	0	0	0	0	0	0	0	0
8	008,082,3,0	0	0	0	0	0	0	0	0
8	008,083,3,0	0	24	0	24	0	1	0	0
8	008,084,3,0	0	0	0	0	0	0	0	0
8	008,085,3,0	0	0	0	0	0	0	0	0
8	008,086,3,0	0	0	0	0	0	0	0	0
8	008,087,3,0	0	0	0	0	0	0	0	0
8	008,088,3,0	24	72	48	24	0	1	0	0
8	008,089,3,0	0	0	0	0	0	0	0	0
8	008,090,3,0	0	0	0	0	3	0	1	1
8	008,091,3,0	0	0	0	0	0	0	0	0
8	008,092,3,0	0	0	0	0	3	0	1	1
8	008,093,3,0	0	0	0	0	0	0	0	0
8	008,094,3,0	0	0	0	0	0	0	0	0
8	008,095,3,0	0	0	0	0	0	0	0	0
8	008,096,3,0	0	0	0	0	0	0	0	0
8	008,097,3,0	0	0	0	0	0	0	0	0
8	008,098,3,0	0	0	0	0	0	0	0	0
8	008,099,3,0	0	0	0	0	0	0	0	0
8	008,100,3,0	0	72	24	24	0	1	0	0
8	008,101,3,0	0	0	0	0	0	0	0	0
8	008,102,3,0	0	0	0	0	0	0	0	0
8	008,103,3,0	0	0	0	0	0	0	0	0
8	008,104,3,0	0	0	0	0	0	0	0	0
8	008,105,3,0	0	0	0	24	0	1	0	0
8	008,106,3,0	0	0	0	0	0	0	0	0
8	008,107,3,0	0	0	0	0	0	0	0	0
8	008,108,3,0	0	0	0	0	0	0	0	0
8	008,109,3,0	0	0	0	0	0	0	0	0
8	008,110,3,0	0	0	0	0	0	0	0	0
8	008,111,3,0	0	0	0	0	0	0	0	0
8	008,112,3,0	0	0	0	0	0	0	0	0
8	008,113,3,0	0	0	0	0	0	0	0	0
8	008,114,3,0	0	0	0	0	0	0	0	0
8	008,115,3,0	0	0	0	0	0	0	0	0
8	008,116,3,0	0	0	0	0	0	0	0	0
8	008,117,3,0	0	0	0	0	0	0	0	0
8	008,118,3,0	0	0	0	0	0	0	0	0
8	008,119,3,0	0	0	0	0	0	0	0	0
8	008,120,3,0	0	0	0	0	0	0	0	0
8	008,121,3,0	0	0	0	0	0	0	0	0
8	008,122,3,0	0	0	0	0	0	0	0	0
8	008,123,3,0	0	0	0	0	0	0	0	0
8	008,124,3,0	0	0	0	0	0	0	0	0
8	008,125,3,0	0	0	0	0	0	0	0	0
9	009,001,1,0	0	0	0	0	1	0	0	1
9	009,002,1,0	0	0	0	0	0	0	0	0
9	009,003,1,0	0	24	0	0	0	1	0	0
9	009,004,1,0	0	0	0	0	0	0	0	0
9	009,005,1,0	0	0	0	0	0	0	0	0
9	009,006,1,0	0	0	0	0	0	0	0	0
9	009,007,1,0	0	0	0	0	0	0	0	0
9	009,008,1,0	0	0	0	0	0	0	0	0
9	009,009,1,0	0	0	0	0	0	0	0	0
9	009,010,1,0	0	0	0	0	0	0	0	0
9	009,011,1,0	0	0	0	0	0	0	0	0
9	009,012,1,0	0	0	0	0	3	0	1	1
9	009,013,1,0	0	0	0	0	3	0	1	1
9	009,014,1,0	0	0	0	0	0	0	0	0
9	009,015,1,0	0	0	24	0	1	1	0	1
9	009,016,1,0	0	0	0	0	1	0	0	1
9	009,017,1,0	0	0	0	0	0	0	0	0
9	009,018,1,0	24	0	0	0	0	1	0	0
9	009,019,1,0	0	0	0	0	0	0	0	0
9	009,020,1,0	48	0	0	0	1	1	0	1
9	009,021,1,0	0	72	120	24	0	1	0	0
9	009,022,1,0	0	0	0	0	0	0	0	0
9	009,023,1,0	0	0	0	0	0	0	0	0
9	009,024,1,0	0	0	0	0	0	0	0	0
9	009,025,1,0	0	0	0	0	0	0	0	0
9	009,026,1,0	0	0	0	0	0	0	0	0
9	009,027,1,0	0	0	0	0	0	0	0	0
9	009,028,1,0	0	0	0	0	0	0	0	0
9	009,029,1,0	0	0	0	0	1	0	0	1
9	009,030,1,0	24	0	0	0	1	1	0	1
9	009,031,1,0	0	0	0	0	0	0	0	0
9	009,032,2,0	0	0	0	0	0	0	0	0
9	009,033,2,0	0	0	0	0	0	0	0	0
9	009,034,2,0	0	0	0	0	0	0	0	0
9	009,035,2,0	0	0	0	24	1	1	0	1
9	009,036,2,0	0	0	0	0	0	0	0	0
9	009,037,2,0	0	0	0	0	0	0	0	0
9	009,038,2,0	0	0	0	0	1	0	0	1
9	009,039,2,0	192	288	336	600	3	1	1	1
9	009,040,2,0	0	0	0	0	0	0	0	0
9	009,041,2,0	72	24	120	72	1	1	0	1
9	009,042,2,0	0	0	0	0	0	0	0	0
9	009,043,2,0	0	0	0	0	1	0	0	1
9	009,044,4,0	192	144	168	216	3	1	1	1
9	009,045,3,0	72	0	24	0	1	1	0	1
9	009,046,3,0	0	0	0	0	0	0	0	0
9	009,047,3,0	0	0	0	0	0	0	0	0
9	009,048,3,0	0	0	192	72	3	1	1	1
9	009,049,4,0	0	0	0	24	0	1	0	0
9	009,050,4,0	2664	1608	4056	1248	3	1	1	1
9	009,051,3,0	0	0	0	0	0	0	0	0
9	009,052,3,0	48	0	72	0	2	1	1	1
9	009,053,3,0	0	0	0	24	0	1	0	0
9	009,054,3,0	0	0	0	0	1	0	0	1
9	009,055,4,0	696	2112	912	1464	2	1	1	1
9	009,056,4,0	0	0	0	72	0	1	0	0
9	009,057,3,0	144	120	120	48	1	1	0	1
9	009,058,3,0	0	0	0	0	0	0	0	0
9	009,059,3,0	0	0	0	24	0	1	0	0
9	009,060,3,0	0	0	0	0	0	0	0	0
9	009,061,3,0	0	24	0	0	1	1	0	1
9	009,062,4,0	0	96	24	48	1	1	0	1
9	009,063,3,0	0	0	0	0	1	0	0	1
9	009,064,3,0	0	0	0	0	0	0	0	0
9	009,065,3,0	0	0	0	0	0	0	0	0
9	009,066,3,0	0	24	144	24	1	1	0	1
9	009,067,3,0	0	0	0	0	0	0	0	0
9	009,068,4,0	0	0	0	0	1	0	0	1
9	009,069,3,0	96	144	144	96	2	1	1	1
9	009,070,2,0	0	0	0	24	0	1	0	0
9	009,071,2,0	0	0	0	0	0	0	0	0
9	009,072,2,0	48	24	72	48	1	1	0	1
9	009,073,2,0	312	1032	456	912	3	1	1	1
9	009,074,2,0	0	0	0	0	1	0	0	1
9	009,075,2,0	144	192	192	336	3	1	1	1
10	010,001,1,0	0	0	0	0	0	0	0	0
10	010,002,1,0	0	0	0	0	0	0	0	0
10	010,003,1,0	0	0	0	0	0	0	0	0
10	010,004,1,0	0	0	0	0	0	0	0	0
10	010,005,1,0	0	0	0	0	0	0	0	0
10	010,006,1,0	0	0	0	0	0	0	0	0
10	010,007,1,0	0	0	0	0	0	0	0	0
10	010,008,1,0	0	0	0	0	0	0	0	0
10	010,009,1,0	0	0	0	0	0	0	0	0
10	010,010,1,0	0	0	0	0	0	0	0	0
10	010,011,1,0	0	0	0	0	0	0	0	0
10	010,012,1,0	0	0	0	0	0	0	0	0
10	010,013,1,0	0	0	0	0	0	0	0	0
10	010,014,1,0	0	0	0	0	0	0	0	0
10	010,015,1,0	0	0	0	0	0	0	0	0
10	010,016,1,0	0	0	0	0	0	0	0	0
10	010,017,1,0	0	0	0	0	0	0	0	0
10	010,018,1,0	0	0	0	0	0	0	0	0
10	010,019,1,0	0	0	0	0	0	0	0	0
10	010,020,1,0	0	0	0	0	0	0	0	0
10	010,021,1,0	0	0	0	0	0	0	0	0
10	010,022,1,0	0	0	0	0	1	0	0	1
10	010,023,1,0	0	0	0	0	0	0	0	0
10	010,024,1,0	0	0	0	0	0	0	0	0
10	010,025,1,0	0	0	0	0	0	0	0	0
10	010,026,1,0	0	0	0	0	0	0	0	0
10	010,027,1,0	0	0	0	0	0	0	0	0
10	010,028,1,0	0	0	0	0	0	0	0	0
10	010,029,1,0	0	0	0	0	0	0	0	0
10	010,030,1,0	0	0	0	0	0	0	0	0
10	010,031,1,0	0	0	0	0	0	0	0	0
10	010,032,1,0	0	0	0	0	0	0	0	0
10	010,033,1,0	0	0	0	0	0	0	0	0
10	010,034,1,0	0	0	0	0	2	0	1	1
10	010,035,1,0	0	0	0	0	0	0	0	0
10	010,036,1,0	0	0	0	0	0	0	0	0
10	010,037,1,0	0	0	0	0	0	0	0	0
10	010,038,1,0	0	0	0	0	1	0	0	1
10	010,039,1,0	0	0	0	0	0	0	0	0
10	010,040,1,0	0	0	0	0	1	0	0	1
10	010,041,1,0	0	0	0	0	0	0	0	0
10	010,042,1,0	0	0	0	0	0	0	0	0
10	010,043,1,0	0	0	0	0	0	0	0	0
10	010,044,1,0	0	0	0	0	0	0	0	0
10	010,045,1,0	0	0	0	0	0	0	0	0
10	010,046,1,0	0	0	0	0	0	0	0	0
10	010,048,1,0	0	0	0	0	0	0	0	0
10	010,049,1,0	0	0	0	0	0	0	0	0
10	010,050,1,0	0	0	0	0	0	0	0	0
10	010,051,1,0	0	0	0	0	0	0	0	0
10	010,052,1,0	0	0	0	0	0	0	0	0
10	010,053,1,0	0	24	0	0	0	1	0	0
10	010,054,2,0	0	0	0	0	0	0	0	0
10	010,055,2,0	0	0	0	0	0	0	0	0
10	010,057,2,0	0	0	0	0	0	0	0	0
10	010,058,2,0	0	0	0	0	0	0	0	0
10	010,059,2,0	0	0	0	0	0	0	0	0
10	010,062,2,0	0	0	0	0	1	0	0	1
10	010,063,2,0	0	0	0	0	0	0	0	0
10	010,068,2,0	0	0	0	0	0	0	0	0
10	010,069,2,0	0	0	0	0	0	0	0	0
10	010,070,2,0	0	0	0	0	0	0	0	0
10	010,072,2,0	0	0	0	0	0	0	0	0
10	010,074,2,0	0	0	0	0	1	0	0	1
10	010,076,2,0	0	0	0	0	0	0	0	0
10	010,077,2,0	0	0	0	0	0	0	0	0
10	010,081,2,0	0	0	0	0	0	0	0	0
10	010,082,2,0	0	0	0	0	1	0	0	1
10	010,083,2,0	0	0	0	0	0	0	0	0
10	010,084,2,0	0	0	0	0	0	0	0	0
10	010,085,2,0	0	0	0	0	1	0	0	1
10	010,086,3,0	0	0	0	0	0	0	0	0
10	010,087,3,0	144	96	96	144	1	1	0	1
10	010,088,3,0	0	0	0	0	0	0	0	0
10	010,089,3,0	0	0	0	0	0	0	0	0
10	010,090,3,0	0	24	0	0	0	1	0	0
10	010,091,3,0	0	24	0	0	2	1	1	1
10	010,092,3,0	0	0	0	0	0	0	0	0
10	010,093,3,0	0	0	0	0	0	0	0	0
10	010,094,3,0	0	0	0	0	0	0	0	0
10	010,095,3,0	0	0	0	0	1	0	0	1
10	010,096,3,0	168	408	96	480	3	1	1	1
10	010,097,3,0	0	0	0	0	1	0	0	1
10	010,098,3,0	96	360	264	288	3	1	1	1
10	010,099,3,0	24	0	24	48	2	1	1	1
10	010,100,3,0	0	24	0	0	0	1	0	0
10	010,101,3,0	0	0	0	0	0	0	0	0
10	010,102,3,0	96	144	24	96	3	1	1	1
10	010,103,3,0	0	24	24	0	0	1	0	0
10	010,104,3,0	24	0	0	0	0	1	0	0
10	010,105,3,0	0	0	0	0	0	0	0	0
10	010,106,3,0	0	0	0	0	1	0	0	1
10	010,107,3,0	0	0	0	0	0	0	0	0
10	010,108,3,0	0	0	0	0	0	0	0	0
10	010,109,3,0	0	0	0	0	0	0	0	0
10	010,110,3,0	0	0	0	0	1	0	0	1
10	010,111,3,0	0	0	0	0	0	0	0	0
10	010,112,3,0	0	0	0	0	0	0	0	0
10	010,113,3,0	0	0	0	0	0	0	0	0
10	010,114,3,0	0	0	0	0	0	0	0	0
10	010,115,3,0	0	0	0	0	0	0	0	0
10	010,116,3,0	0	0	0	0	0	0	0	0
10	010,117,3,0	0	0	0	0	0	0	0	0
10	010,118,3,0	0	0	0	0	0	0	0	0
10	010,119,1,0	0	0	0	0	0	0	0	0
10	010,120,1,0	0	0	0	0	0	0	0	0
10	010,121,1,0	0	0	0	0	0	0	0	0
10	010,122,1,0	0	0	0	0	0	0	0	0
10	010,123,1,0	0	0	0	0	0	0	0	0
11	011,001,1,0	0	0	0	0	0	0	0	0
11	011,002,1,0	0	0	0	0	0	0	0	0
11	011,004,1,0	0	0	0	0	0	0	0	0
11	011,005,1,0	0	0	0	0	0	0	0	0
11	011,006,1,0	0	0	0	0	0	0	0	0
11	011,007,1,0	0	0	0	0	0	0	0	0
11	011,008,1,0	0	0	0	0	0	0	0	0
11	011,009,1,0	0	0	0	0	0	0	0	0
11	011,010,1,0	0	0	0	0	1	0	0	1
11	011,011,1,0	0	0	0	0	0	0	0	0
11	011,012,1,0	0	0	0	0	0	0	0	0
11	011,013,1,0	0	0	0	0	0	0	0	0
11	011,014,1,0	0	48	0	0	0	1	0	0
11	011,015,1,0	0	0	0	0	0	0	0	0
11	011,016,1,0	0	0	0	0	0	0	0	0
11	011,017,1,0	0	0	0	0	0	0	0	0
11	011,018,1,0	0	0	0	0	0	0	0	0
11	011,019,1,0	0	0	0	0	0	0	0	0
11	011,020,1,0	0	0	0	0	0	0	0	0
11	011,021,1,0	0	0	0	0	0	0	0	0
11	011,022,1,0	0	0	0	0	2	0	1	1
11	011,023,1,0	0	0	0	0	2	0	1	1
11	011,024,1,0	0	0	0	0	0	0	0	0
11	011,025,1,0	0	0	0	0	0	0	0	0
11	011,026,1,0	0	0	0	0	0	0	0	0
11	011,027,1,0	0	0	0	0	0	0	0	0
11	011,028,1,0	0	0	0	0	0	0	0	0
11	011,029,1,0	0	0	0	0	0	0	0	0
11	011,030,1,0	0	0	0	0	0	0	0	0
11	011,031,1,0	0	0	0	0	0	0	0	0
11	011,032,1,0	0	24	0	0	0	1	0	0
11	011,033,1,0	0	0	0	0	0	0	0	0
11	011,034,1,0	0	0	0	0	0	0	0	0
11	011,035,1,0	0	0	0	0	0	0	0	0
11	011,036,1,0	0	0	0	0	0	0	0	0
11	011,037,3,0	0	0	0	0	0	0	0	0
11	011,038,3,0	0	0	0	0	0	0	0	0
11	011,039,3,0	0	0	0	0	0	0	0	0
11	011,040,3,0	0	0	0	0	0	0	0	0
11	011,041,3,0	0	0	0	0	0	0	0	0
11	011,042,3,0	0	0	0	0	1	0	0	1
11	011,043,3,0	0	0	0	0	1	0	0	1
11	011,044,3,0	0	0	0	0	0	0	0	0
11	011,045,3,0	0	0	0	0	0	0	0	0
11	011,048,3,0	0	0	0	0	1	0	0	1
11	011,049,3,0	0	0	0	0	1	0	0	1
11	011,050,3,0	0	0	0	0	1	0	0	1
11	011,051,3,0	0	0	0	0	0	0	0	0
11	011,052,3,0	0	0	0	0	0	0	0	0
11	011,053,3,0	0	0	0	0	1	0	0	1
11	011,054,3,0	0	0	0	0	0	0	0	0
11	011,055,3,0	0	0	0	0	0	0	0	0
11	011,056,3,0	0	0	0	0	1	0	0	1
11	011,057,3,0	0	0	0	0	1	0	0	1
11	011,058,3,0	0	0	0	0	0	0	0	0
11	011,059,3,0	0	0	0	0	0	0	0	0
11	011,060,3,0	0	0	0	0	1	0	0	1
11	011,061,2,0	0	0	0	0	0	0	0	0
11	011,062,2,0	0	0	0	0	0	0	0	0
11	011,063,2,0	0	0	0	0	0	0	0	0
11	011,064,2,0	0	0	0	0	2	0	1	1
11	011,065,2,0	0	0	0	0	1	0	0	1
11	011,066,2,0	0	0	0	0	0	0	0	0
11	011,067,2,0	0	0	0	0	2	0	1	1
11	011,068,2,0	0	0	0	0	0	0	0	0
11	011,069,2,0	0	0	0	0	0	0	0	0
11	011,070,2,0	0	0	0	0	1	0	0	1
11	011,071,2,0	0	0	0	0	0	0	0	0
11	011,072,2,0	0	0	0	0	0	0	0	0
11	011,073,2,0	0	0	0	0	0	0	0	0
11	011,074,2,0	0	0	0	0	1	0	0	1
11	011,075,2,0	0	0	0	0	0	0	0	0
11	011,076,2,0	0	0	0	0	0	0	0	0
11	011,077,2,0	0	0	0	0	1	0	0	1
11	011,078,2,0	0	0	0	0	1	0	0	1
11	011,079,2,0	0	0	0	0	0	0	0	0
11	011,080,2,0	0	0	0	0	0	0	0	0
11	011,081,2,0	0	0	0	0	0	0	0	0
11	011,082,2,0	0	0	0	0	0	0	0	0
11	011,083,2,0	0	0	0	0	0	0	0	0
11	011,084,2,0	0	0	0	0	0	0	0	0
11	011,085,2,0	0	0	0	0	1	0	0	1
11	011,086,2,0	0	0	0	0	1	0	0	1
11	011,087,2,0	0	0	0	0	1	0	0	1
11	011,088,2,0	0	0	0	0	0	0	0	0
11	011,089,1,0	0	0	0	0	0	0	0	0
11	011,091,1,0	0	0	0	0	0	0	0	0
11	011,092,1,0	0	0	0	0	0	0	0	0
11	011,093,1,0	0	0	0	0	0	0	0	0
11	011,094,1,0	0	0	0	0	0	0	0	0
11	011,095,1,0	0	0	0	0	0	0	0	0
11	011,096,2,0	0	0	0	0	0	0	0	0
11	011,098,2,0	0	0	0	0	0	0	0	0
11	011,099,2,0	0	0	0	0	0	0	0	0
11	011,100,2,0	0	0	0	0	0	0	0	0
11	011,101,2,0	0	0	0	0	1	0	0	1
11	011,102,2,0	0	0	0	0	0	0	0	0
11	011,103,2,0	0	0	0	0	0	0	0	0
11	011,104,2,0	0	0	0	0	0	0	0	0
11	011,105,2,0	0	0	0	0	0	0	0	0
11	011,106,2,0	0	0	0	0	0	0	0	0
11	011,107,2,0	0	0	0	0	0	0	0	0
11	011,108,2,0	0	0	0	0	1	0	0	1
11	011,109,2,0	0	0	0	0	0	0	0	0
11	011,110,3,0	0	0	0	0	1	0	0	1
11	011,111,3,0	0	0	0	0	0	0	0	0
11	011,112,3,0	0	0	0	0	0	0	0	0
11	011,113,3,0	0	0	0	0	0	0	0	0
11	011,114,3,0	0	0	0	0	0	0	0	0
11	011,115,3,0	0	0	0	0	0	0	0	0
11	011,116,3,0	0	0	0	0	0	0	0	0
11	011,117,3,0	0	0	0	0	0	0	0	0
11	011,118,3,0	0	0	0	0	0	0	0	0
11	011,119,3,0	0	0	0	0	0	0	0	0
11	011,120,3,0	0	0	0	0	0	0	0	0
11	011,121,3,0	0	0	0	0	0	0	0	0
12	012,002,1,0	0	0	0	0	0	0	0	0
12	012,003,1,0	0	0	0	0	0	0	0	0
12	012,004,1,0	0	0	0	0	0	0	0	0
12	012,005,1,0	0	0	0	0	0	0	0	0
12	012,006,1,0	0	0	0	0	0	0	0	0
12	012,007,1,0	0	0	0	0	0	0	0	0
12	012,008,1,0	0	0	0	0	0	0	0	0
12	012,012,1,0	0	0	0	0	0	0	0	0
12	012,013,1,0	0	0	0	0	0	0	0	0
12	012,014,1,0	0	0	0	0	1	0	0	1
12	012,015,1,0	0	0	0	0	0	0	0	0
12	012,016,1,0	0	0	0	0	0	0	0	0
12	012,017,1,0	0	0	0	0	0	0	0	0
12	012,019,1,0	0	0	0	0	0	0	0	0
12	012,020,1,0	0	0	0	0	0	0	0	0
12	012,021,1,0	0	0	0	0	0	0	0	0
12	012,022,1,0	0	0	0	0	0	0	0	0
12	012,023,1,0	0	0	0	0	0	0	0	0
12	012,024,1,0	0	0	0	0	0	0	0	0
12	012,025,1,0	0	0	0	0	0	0	0	0
12	012,026,1,0	0	0	0	0	0	0	0	0
12	012,027,1,0	0	0	0	0	0	0	0	0
12	012,028,1,0	0	0	0	0	0	0	0	0
12	012,030,1,0	0	0	0	0	0	0	0	0
12	012,031,1,0	0	0	0	0	0	0	0	0
12	012,032,1,0	0	0	0	0	0	0	0	0
12	012,033,1,0	0	0	0	0	0	0	0	0
12	012,034,1,0	0	0	0	0	0	0	0	0
12	012,035,2,0	0	0	0	0	0	0	0	0
12	012,036,2,0	0	0	0	0	0	0	0	0
12	012,037,2,0	0	0	0	0	0	0	0	0
12	012,038,2,0	0	0	0	0	0	0	0	0
12	012,039,2,0	0	0	0	0	0	0	0	0
12	012,040,2,0	0	0	0	0	0	0	0	0
12	012,041,2,0	0	0	0	0	0	0	0	0
12	012,043,2,0	0	0	0	0	0	0	0	0
12	012,044,2,0	0	0	0	0	0	0	0	0
12	012,045,2,0	0	0	0	0	0	0	0	0
12	012,046,2,0	0	0	0	0	0	0	0	0
12	012,047,2,0	0	0	0	0	0	0	0	0
12	012,048,3,0	0	0	0	0	0	0	0	0
12	012,049,3,0	0	0	0	0	0	0	0	0
12	012,050,3,0	0	0	0	0	0	0	0	0
12	012,051,3,0	0	0	0	0	0	0	0	0
12	012,052,3,0	0	0	0	0	0	0	0	0
12	012,053,3,0	0	0	0	0	0	0	0	0
12	012,055,3,0	0	0	0	0	0	0	0	0
12	012,056,3,0	0	0	0	0	0	0	0	0
12	012,057,3,0	0	0	0	0	0	0	0	0
12	012,058,3,0	0	0	0	0	0	0	0	0
12	012,059,3,0	0	0	0	0	0	0	0	0
12	012,060,3,0	0	0	0	0	0	0	0	0
12	012,061,3,0	0	0	0	0	0	0	0	0
12	012,062,3,0	0	0	0	0	0	0	0	0
12	012,063,3,0	0	0	0	0	0	0	0	0
12	012,064,3,0	0	0	0	0	0	0	0	0
12	012,065,3,0	0	0	0	0	0	0	0	0
12	012,066,3,0	0	0	0	0	0	0	0	0
12	012,067,3,0	0	0	0	0	0	0	0	0
12	012,068,3,0	0	0	0	0	0	0	0	0
12	012,069,3,0	0	0	0	0	0	0	0	0
12	012,070,3,0	0	0	0	0	0	0	0	0
12	012,071,3,0	0	0	0	0	0	0	0	0
12	012,072,3,0	0	0	0	0	0	0	0	0
12	012,074,1,0	0	0	0	0	0	0	0	0
12	012,075,1,0	0	0	0	0	0	0	0	0
12	012,076,1,0	0	0	0	0	0	0	0	0
12	012,077,1,0	0	0	0	0	0	0	0	0
12	012,078,1,0	0	0	0	0	0	0	0	0
12	012,079,1,0	0	0	0	0	0	0	0	0
12	012,081,1,0	0	0	0	0	0	0	0	0
12	012,084,2,0	0	0	0	0	0	0	0	0
12	012,085,2,0	0	0	0	0	0	0	0	0
12	012,086,2,0	0	0	0	0	0	0	0	0
12	012,087,2,0	0	0	0	0	0	0	0	0
12	012,088,2,0	0	0	0	0	0	0	0	0
12	012,089,2,0	0	0	0	0	0	0	0	0
12	012,090,2,0	0	0	0	0	0	0	0	0
12	012,091,2,0	0	0	0	0	0	0	0	0
12	012,092,2,0	0	0	0	0	0	0	0	0
12	012,093,1,0	0	0	0	0	0	0	0	0
12	012,094,2,0	0	0	0	0	3	0	1	1
12	012,095,2,0	0	0	0	0	0	0	0	0
12	012,098,2,0	0	0	0	0	0	0	0	0
12	012,099,2,0	0	0	0	0	0	0	0	0
12	012,100,2,0	0	0	0	0	0	0	0	0
12	012,101,2,0	0	0	0	0	0	0	0	0
12	012,102,2,0	0	0	0	0	0	0	0	0
12	012,103,2,0	0	0	0	0	1	0	0	1
12	012,105,3,0	0	0	0	0	0	0	0	0
12	012,106,3,0	0	0	0	0	0	0	0	0
12	012,107,3,0	0	0	0	0	0	0	0	0
12	012,108,3,0	0	0	0	0	0	0	0	0
12	012,109,3,0	0	0	0	0	0	0	0	0
12	012,110,3,0	0	0	0	0	0	0	0	0
12	012,111,3,0	0	0	0	0	0	0	0	0
12	012,112,3,0	0	0	0	0	0	0	0	0
12	012,113,3,0	0	0	0	0	0	0	0	0
12	012,114,3,0	0	0	0	0	0	0	0	0
12	012,115,3,0	0	0	0	0	0	0	0	0
12	012,116,3,0	0	0	0	0	0	0	0	0
12	012,117,3,0	0	0	0	0	0	0	0	0
12	012,118,3,0	0	0	0	0	0	0	0	0
12	012,119,3,0	0	0	0	0	0	0	0	0
12	012,120,3,0	0	0	0	0	0	0	0	0
12	012,121,3,0	0	0	0	0	1	0	0	1
12	012,122,3,0	0	0	0	0	0	0	0	0
12	012,123,3,0	0	0	0	0	0	0	0	0
12	012,124,3,0	0	0	0	0	0	0	0	0
12	012,125,3,0	0	0	0	0	0	0	0	0
12	012,126,3,0	0	0	0	0	0	0	0	0
12	012,127,3,0	0	0	0	0	0	0	0	0
12	012,128,3,0	0	0	0	0	0	0	0	0
12	012,129,3,0	0	0	0	0	0	0	0	0
12	012,130,3,0	0	0	0	0	0	0	0	0
13	013,001,1,0	0	0	0	0	0	0	0	0
13	013,002,1,0	0	0	0	0	0	0	0	0
13	013,003,1,0	0	0	0	0	0	0	0	0
13	013,004,1,0	0	0	0	0	0	0	0	0
13	013,005,1,0	0	0	0	24	0	1	0	0
13	013,006,1,0	96	192	0	0	2	1	1	1
13	013,007,1,0	0	0	0	0	0	0	0	0
13	013,008,1,0	0	0	0	0	0	0	0	0
13	013,009,1,0	0	0	0	0	0	0	0	0
13	013,010,1,0	240	120	0	0	2	1	1	1
13	013,011,1,0	0	0	0	0	2	0	1	1
13	013,012,1,0	0	0	0	0	0	0	0	0
13	013,013,1,0	0	0	0	0	2	0	1	1
13	013,014,1,0	0	0	0	0	3	0	1	1
13	013,015,1,0	0	0	0	0	3	0	1	1
13	013,016,1,0	264	144	0	0	3	1	1	1
13	013,017,1,0	0	0	0	0	0	0	0	0
13	013,018,1,0	0	0	0	0	0	0	0	0
13	013,019,1,0	0	0	0	0	0	0	0	0
13	013,020,1,0	24	144	0	0	2	1	1	1
13	013,021,1,0	0	0	0	0	0	0	0	0
13	013,022,1,0	0	0	0	0	3	0	1	1
13	013,023,1,0	0	0	0	0	0	0	0	0
13	013,024,1,0	0	0	0	0	0	0	0	0
13	013,025,1,0	144	72	0	96	2	1	1	1
13	013,026,1,0	0	0	0	0	0	0	0	0
13	013,027,1,0	0	0	0	0	2	0	1	1
13	013,028,1,0	0	0	0	0	0	0	0	0
13	013,029,1,0	0	0	0	0	0	0	0	0
13	013,030,1,0	0	0	0	96	2	1	1	1
13	013,031,1,0	0	0	0	0	0	0	0	0
13	013,032,1,0	0	0	0	0	0	0	0	0
13	013,033,1,0	216	96	0	0	2	1	1	1
13	013,034,1,0	0	0	0	0	0	0	0	0
13	013,035,1,0	0	0	0	0	0	0	0	0
13	013,036,1,0	0	0	0	0	0	0	0	0
13	013,037,1,0	0	0	0	0	0	0	0	0
13	013,038,1,0	0	0	0	0	0	0	0	0
13	013,039,1,0	0	0	0	24	0	1	0	0
13	013,040,1,0	0	72	0	0	0	1	0	0
13	013,041,1,0	0	0	0	0	2	0	1	1
13	013,042,3,0	0	0	0	0	0	0	0	0
13	013,043,2,0	0	0	0	0	2	0	1	1
13	013,044,2,0	0	0	0	0	0	0	0	0
13	013,045,2,0	168	0	0	0	0	1	0	0
13	013,046,2,0	0	0	0	0	0	0	0	0
13	013,048,2,0	0	0	0	0	2	0	1	1
13	013,049,2,0	0	0	0	0	0	0	0	0
13	013,050,2,0	0	0	0	0	0	0	0	0
13	013,051,2,0	0	0	0	0	0	0	0	0
13	013,052,2,0	0	0	0	0	2	0	1	1
13	013,053,2,0	0	0	0	0	2	0	1	1
13	013,054,2,0	0	0	0	0	0	0	0	0
13	013,055,2,0	0	0	0	96	0	1	0	0
13	013,056,2,0	0	0	0	0	0	0	0	0
13	013,057,3,0	336	48	144	0	3	1	1	1
13	013,058,2,0	0	0	0	0	0	0	0	0
13	013,059,2,0	0	0	0	0	0	0	0	0
13	013,060,2,0	0	24	0	0	2	1	1	1
13	013,061,2,0	24	0	0	0	2	1	1	1
13	013,062,2,0	0	0	0	0	2	0	1	1
13	013,063,2,0	0	0	0	0	0	0	0	0
13	013,064,2,0	0	0	0	0	0	0	0	0
13	013,065,2,0	0	0	0	0	2	0	1	1
13	013,066,2,0	0	0	0	0	0	0	0	0
13	013,067,2,0	0	0	0	0	0	0	0	0
13	013,068,2,0	0	0	0	0	0	0	0	0
13	013,069,2,0	144	72	0	0	0	1	0	0
13	013,070,2,0	96	120	144	24	0	1	0	0
13	013,071,2,0	0	0	0	0	2	0	1	1
13	013,072,2,0	48	24	24	0	0	1	0	0
13	013,073,2,0	0	0	0	24	0	1	0	0
13	013,074,2,0	0	0	0	48	0	1	0	0
13	013,075,2,0	0	0	0	0	0	0	0	0
13	013,076,2,0	0	0	0	0	0	0	0	0
13	013,077,2,0	0	0	0	0	0	0	0	0
13	013,078,2,0	0	0	0	0	0	0	0	0
13	013,079,2,0	0	0	120	96	0	1	0	0
13	013,080,2,0	48	264	72	120	2	1	1	1
13	013,081,2,0	336	288	0	0	3	1	1	1
13	013,082,2,0	0	0	0	0	0	0	0	0
13	013,083,2,0	0	0	0	0	2	0	1	1
13	013,084,2,0	0	0	0	24	0	1	0	0
13	013,085,3,0	0	0	0	0	0	0	0	0
13	013,086,3,0	408	312	288	264	3	1	1	1
13	013,087,3,0	0	0	0	0	0	0	0	0
13	013,088,3,0	48	24	0	0	2	1	1	1
13	013,089,3,0	0	384	0	0	2	1	1	1
13	013,090,3,0	72	96	48	120	3	1	1	1
13	013,091,3,0	120	0	0	0	0	1	0	0
13	013,092,3,0	0	0	0	0	0	0	0	0
13	013,093,3,0	216	96	0	72	0	1	0	0
13	013,094,3,0	0	24	0	0	0	1	0	0
13	013,095,3,0	0	0	0	0	0	0	0	0
13	013,096,3,0	168	192	0	0	0	1	0	0
13	013,097,3,0	0	0	120	216	0	1	0	0
13	013,098,3,0	0	0	0	0	0	0	0	0
13	013,099,3,0	24	24	0	24	0	1	0	0
13	013,100,3,0	0	48	0	0	0	1	0	0
13	013,101,3,0	0	0	0	0	0	0	0	0
13	013,102,3,0	0	0	0	0	0	0	0	0
13	013,103,3,0	0	0	0	0	0	0	0	0
13	013,104,3,0	0	0	0	0	0	0	0	0
13	013,105,3,0	0	24	0	0	0	1	0	0
13	013,106,3,0	72	192	0	0	0	1	0	0
13	013,107,3,0	0	0	0	48	0	1	0	0
13	013,108,3,0	192	216	0	0	0	1	0	0
13	013,109,3,0	0	0	0	0	0	0	0	0
13	013,110,3,0	0	0	0	0	0	0	0	0
13	013,111,3,0	264	120	0	0	0	1	0	0
13	013,112,3,0	0	0	24	0	0	1	0	0
13	013,113,3,0	96	144	24	24	0	1	0	0
13	013,114,3,0	240	600	0	120	0	1	0	0
13	013,115,3,0	0	0	0	0	0	0	0	0
13	013,116,3,0	0	0	0	0	0	0	0	0
13	013,117,3,0	0	24	0	0	2	1	1	1
13	013,118,3,0	0	0	0	0	0	0	0	0
13	013,119,3,0	0	0	0	72	2	1	1	1
13	013,120,3,0	576	360	216	72	3	1	1	1
13	013,121,3,0	0	0	0	0	0	0	0	0
13	013,122,3,0	0	0	0	0	2	0	1	1
13	013,123,3,0	96	48	168	168	2	1	1	1
13	013,124,3,0	0	0	0	0	0	0	0	0
13	013,125,3,0	0	0	0	0	0	0	0	0
14	014,001,3,0	0	0	0	0	0	0	0	0
14	014,002,3,0	0	0	0	0	0	0	0	0
14	014,003,3,0	0	0	0	0	0	0	0	0
14	014,004,3,0	0	0	0	0	0	0	0	0
14	014,005,3,0	0	0	0	0	0	0	0	0
14	014,006,3,0	0	0	0	0	0	0	0	0
14	014,007,3,0	0	0	0	0	0	0	0	0
14	014,008,3,0	0	0	0	0	0	0	0	0
14	014,009,3,0	0	0	0	0	0	0	0	0
14	014,010,3,0	0	0	0	0	0	0	0	0
14	014,011,3,0	0	0	0	0	0	0	0	0
14	014,012,3,0	0	0	0	0	0	0	0	0
14	014,013,3,0	0	0	0	0	0	0	0	0
14	014,014,3,0	0	0	0	0	0	0	0	0
14	014,015,3,0	0	0	0	0	0	0	0	0
14	014,016,3,0	0	0	0	0	0	0	0	0
14	014,017,3,0	0	0	0	0	0	0	0	0
14	014,018,3,0	0	0	0	0	0	0	0	0
14	014,019,3,0	0	0	0	0	0	0	0	0
14	014,020,3,0	0	0	0	72	0	1	0	0
14	014,021,3,0	0	0	0	0	0	0	0	0
14	014,022,3,0	0	0	0	0	0	0	0	0
14	014,023,3,0	0	0	0	0	0	0	0	0
14	014,024,3,0	0	0	0	0	0	0	0	0
14	014,025,3,0	0	0	0	0	0	0	0	0
14	014,026,3,0	0	0	0	0	0	0	0	0
14	014,027,3,0	0	0	0	0	0	0	0	0
14	014,028,3,0	0	0	0	0	0	0	0	0
14	014,029,3,0	0	0	0	0	0	0	0	0
14	014,030,3,0	0	0	0	0	0	0	0	0
14	014,031,3,0	0	0	0	0	0	0	0	0
14	014,032,3,0	0	0	0	0	0	0	0	0
14	014,033,3,0	0	0	0	0	0	0	0	0
14	014,034,3,0	0	0	0	0	0	0	0	0
14	014,035,3,0	0	0	0	0	0	0	0	0
14	014,036,3,0	0	0	0	0	0	0	0	0
14	014,037,3,0	0	0	0	0	0	0	0	0
14	014,038,3,0	0	0	0	0	0	0	0	0
14	014,039,3,0	0	0	0	0	0	0	0	0
14	014,040,3,0	0	0	0	0	0	0	0	0
14	014,041,3,0	0	0	0	0	0	0	0	0
14	014,042,3,0	0	0	0	0	0	0	0	0
14	014,043,3,0	0	0	0	0	0	0	0	0
14	014,044,3,0	0	0	0	0	0	0	0	0
14	014,045,3,0	0	0	0	0	0	0	0	0
14	014,046,3,0	0	0	0	0	0	0	0	0
14	014,047,3,0	0	0	0	0	0	0	0	0
14	014,048,2,0	0	0	0	0	0	0	0	0
14	014,049,2,0	0	0	0	0	0	0	0	0
14	014,050,2,0	0	0	0	0	0	0	0	0
14	014,051,2,0	0	0	0	0	0	0	0	0
14	014,052,2,0	0	0	0	0	0	0	0	0
14	014,053,2,0	0	0	0	0	0	0	0	0
14	014,054,2,0	0	0	0	0	0	0	0	0
14	014,055,2,0	0	0	0	0	0	0	0	0
14	014,056,2,0	0	0	0	0	0	0	0	0
14	014,057,2,0	0	0	0	0	0	0	0	0
14	014,058,2,0	0	0	0	0	0	0	0	0
14	014,059,2,0	0	0	0	0	0	0	0	0
14	014,060,2,0	0	0	0	0	0	0	0	0
14	014,061,2,0	0	0	0	0	0	0	0	0
14	014,062,2,0	0	0	0	0	0	0	0	0
14	014,063,2,0	0	0	0	0	0	0	0	0
14	014,064,2,0	0	0	0	0	0	0	0	0
14	014,065,2,0	0	0	0	0	0	0	0	0
14	014,066,2,0	0	0	0	0	0	0	0	0
14	014,067,2,0	0	0	0	0	0	0	0	0
14	014,068,2,0	0	0	0	0	0	0	0	0
14	014,069,2,0	0	0	0	0	0	0	0	0
14	014,070,2,0	0	0	0	0	0	0	0	0
14	014,071,2,0	0	0	0	0	0	0	0	0
14	014,072,2,0	0	0	0	0	0	0	0	0
14	014,073,2,0	0	0	0	0	0	0	0	0
14	014,074,2,0	0	0	0	0	0	0	0	0
14	014,075,2,0	0	0	0	0	0	0	0	0
14	014,076,2,0	0	0	0	0	0	0	0	0
14	014,077,2,0	0	0	0	0	0	0	0	0
14	014,078,2,0	0	0	0	0	0	0	0	0
14	014,079,2,0	0	0	0	0	0	0	0	0
14	014,080,2,0	0	0	0	0	0	0	0	0
14	014,081,2,0	0	0	0	0	0	0	0	0
14	014,082,2,0	0	0	0	0	0	0	0	0
14	014,083,2,0	0	0	0	0	0	0	0	0
14	014,084,2,0	0	0	0	0	0	0	0	0
14	014,085,2,0	0	0	0	0	0	0	0	0
14	014,086,2,0	0	0	0	0	0	0	0	0
14	014,087,2,0	0	0	0	0	0	0	0	0
14	014,088,2,0	0	0	0	0	0	0	0	0
14	014,089,2,0	0	0	0	0	0	0	0	0
14	014,090,2,0	0	0	0	0	0	0	0	0
14	014,091,2,0	0	0	0	0	0	0	0	0
14	014,092,1,0	0	0	0	0	0	0	0	0
14	014,093,1,0	0	0	0	0	0	0	0	0
14	014,094,1,0	0	0	0	0	0	0	0	0
14	014,096,1,0	0	0	0	0	0	0	0	0
14	014,097,1,0	0	0	0	0	0	0	0	0
14	014,098,1,0	0	0	0	0	0	0	0	0
14	014,099,1,0	0	0	0	0	0	0	0	0
14	014,100,1,0	0	0	0	0	0	0	0	0
14	014,101,1,0	0	0	0	0	0	0	0	0
14	014,102,1,0	0	0	0	0	0	0	0	0
14	014,103,1,0	0	0	0	0	0	0	0	0
14	014,104,1,0	0	0	0	0	0	0	0	0
14	014,105,1,0	0	0	0	0	0	0	0	0
14	014,106,1,0	0	0	0	0	0	0	0	0
14	014,107,1,0	0	0	0	0	0	0	0	0
14	014,108,1,0	0	0	0	0	0	0	0	0
14	014,109,1,0	0	0	0	0	0	0	0	0
14	014,110,1,0	0	0	0	0	0	0	0	0
14	014,111,1,0	0	0	0	0	0	0	0	0
14	014,112,1,0	0	0	0	0	0	0	0	0
14	014,113,1,0	0	0	0	0	0	0	0	0
14	014,114,1,0	0	0	0	0	0	0	0	0
14	014,115,1,0	0	0	0	0	0	0	0	0
14	014,116,1,0	0	0	0	0	0	0	0	0
14	014,117,1,0	0	0	0	0	0	0	0	0
14	014,118,1,0	0	0	0	0	0	0	0	0
14	014,119,1,0	0	0	0	0	0	0	0	0
14	014,120,1,0	0	0	0	0	0	0	0	0
14	014,121,1,0	0	0	0	0	0	0	0	0
14	014,122,1,0	0	0	0	0	0	0	0	0
14	014,123,1,0	0	0	0	0	0	0	0	0
14	014,124,1,0	0	0	0	0	2	0	1	1
14	014,125,1,0	0	0	0	0	0	0	0	0
15	015,001,1,0	0	0	0	0	0	0	0	0
15	015,002,1,0	0	0	0	0	0	0	0	0
15	015,003,1,0	0	0	0	0	0	0	0	0
15	015,004,1,0	0	0	0	0	0	0	0	0
15	015,005,1,0	0	0	0	0	0	0	0	0
15	015,007,1,0	0	0	0	0	0	0	0	0
15	015,008,1,0	0	0	0	0	0	0	0	0
15	015,009,1,0	0	0	0	0	0	0	0	0
15	015,010,1,0	0	0	0	0	0	0	0	0
15	015,011,1,0	0	0	0	0	0	0	0	0
15	015,012,1,0	0	0	0	0	0	0	0	0
15	015,013,1,0	0	0	0	0	0	0	0	0
15	015,014,1,0	0	0	0	0	0	0	0	0
15	015,015,1,0	0	0	0	0	0	0	0	0
15	015,016,1,0	0	0	0	0	0	0	0	0
15	015,017,1,0	0	0	0	0	0	0	0	0
15	015,018,1,0	0	0	0	0	0	0	0	0
15	015,019,1,0	0	0	0	0	0	0	0	0
15	015,020,1,0	0	0	0	0	0	0	0	0
15	015,021,1,0	0	0	0	0	0	0	0	0
15	015,022,1,0	0	0	0	0	0	0	0	0
15	015,023,1,0	0	0	0	0	0	0	0	0
15	015,024,1,0	0	0	0	0	0	0	0	0
15	015,025,1,0	0	0	0	0	0	0	0	0
15	015,026,1,0	0	0	0	0	0	0	0	0
15	015,027,1,0	0	0	0	0	0	0	0	0
15	015,028,1,0	0	0	0	0	0	0	0	0
15	015,029,1,0	0	0	0	0	0	0	0	0
15	015,030,1,0	0	0	0	0	0	0	0	0
15	015,031,1,0	0	0	0	0	0	0	0	0
15	015,032,1,0	0	0	0	0	0	0	0	0
15	015,033,1,0	0	0	0	0	0	0	0	0
15	015,034,1,0	0	0	0	0	0	0	0	0
15	015,035,1,0	0	0	0	0	0	0	0	0
15	015,036,1,0	0	0	0	0	0	0	0	0
15	015,037,1,0	0	0	0	0	0	0	0	0
15	015,038,1,0	0	0	0	0	0	0	0	0
15	015,039,1,0	0	0	0	0	0	0	0	0
15	015,040,1,0	0	0	0	0	0	0	0	0
15	015,041,1,0	0	0	0	0	0	0	0	0
15	015,042,2,0	0	0	0	0	0	0	0	0
15	015,043,2,0	0	0	0	0	0	0	0	0
15	015,044,2,0	0	0	0	0	0	0	0	0
15	015,045,2,0	0	0	0	0	0	0	0	0
15	015,046,2,0	0	0	0	0	0	0	0	0
15	015,047,2,0	0	0	0	0	0	0	0	0
15	015,048,2,0	0	0	0	0	0	0	0	0
15	015,049,2,0	0	0	0	0	0	0	0	0
15	015,050,2,0	0	0	0	0	0	0	0	0
15	015,051,2,0	0	0	0	0	0	0	0	0
15	015,052,2,0	0	0	0	0	0	0	0	0
15	015,053,2,0	0	0	0	0	0	0	0	0
15	015,054,2,0	0	0	0	0	0	0	0	0
15	015,055,2,0	0	0	0	0	0	0	0	0
15	015,056,2,0	0	0	0	0	0	0	0	0
15	015,058,2,0	0	0	0	0	0	0	0	0
15	015,059,2,0	0	0	0	0	0	0	0	0
15	015,060,2,0	0	0	0	0	0	0	0	0
15	015,061,2,0	0	0	0	0	0	0	0	0
15	015,062,2,0	0	0	0	0	0	0	0	0
15	015,063,2,0	0	0	0	0	0	0	0	0
15	015,064,2,0	0	0	0	0	0	0	0	0
15	015,065,2,0	0	0	0	0	0	0	0	0
15	015,066,2,0	0	0	0	0	0	0	0	0
15	015,067,2,0	0	0	0	0	0	0	0	0
15	015,068,2,0	0	0	0	0	0	0	0	0
15	015,069,2,0	0	0	0	0	0	0	0	0
15	015,070,2,0	0	0	0	0	0	0	0	0
15	015,071,2,0	0	0	0	0	0	0	0	0
15	015,072,2,0	0	0	0	0	0	0	0	0
15	015,073,2,0	0	0	0	0	0	0	0	0
15	015,074,2,0	0	0	0	0	0	0	0	0
15	015,075,2,0	0	0	0	0	0	0	0	0
15	015,076,2,0	0	0	0	0	0	0	0	0
15	015,077,2,0	0	0	0	0	0	0	0	0
15	015,078,2,0	0	0	0	0	0	0	0	0
15	015,079,2,0	0	0	0	0	0	0	0	0
15	015,080,2,0	0	0	0	0	0	0	0	0
15	015,081,2,0	0	0	0	0	0	0	0	0
15	015,082,2,0	0	0	0	0	0	0	0	0
15	015,083,3,0	0	0	0	0	0	0	0	0
15	015,084,3,0	0	0	0	0	0	0	0	0
15	015,085,3,0	0	0	0	0	0	0	0	0
15	015,086,3,0	0	0	0	0	0	0	0	0
15	015,087,3,0	0	0	0	0	0	0	0	0
15	015,088,3,0	0	0	0	0	0	0	0	0
15	015,089,3,0	0	0	0	0	0	0	0	0
15	015,090,3,0	0	0	0	0	0	0	0	0
15	015,091,3,0	0	0	0	0	0	0	0	0
15	015,092,3,0	0	0	0	0	0	0	0	0
15	015,093,3,0	0	0	0	0	3	0	1	1
15	015,094,3,0	0	0	0	0	0	0	0	0
15	015,095,3,0	0	0	0	0	0	0	0	0
15	015,096,3,0	0	0	0	0	0	0	0	0
15	015,098,3,0	0	0	0	0	0	0	0	0
15	015,099,3,0	0	0	0	0	0	0	0	0
15	015,100,3,0	0	0	0	0	0	0	0	0
15	015,101,3,0	0	0	0	0	0	0	0	0
15	015,102,3,0	0	0	0	0	1	0	0	1
15	015,103,3,0	0	0	0	0	0	0	0	0
15	015,104,3,0	0	0	0	0	0	0	0	0
15	015,105,3,0	0	0	0	0	0	0	0	0
15	015,106,3,0	0	0	0	0	0	0	0	0
15	015,107,3,0	0	0	0	0	0	0	0	0
15	015,108,3,0	0	0	0	0	0	0	0	0
15	015,109,3,0	0	0	0	0	0	0	0	0
15	015,110,3,0	0	0	0	0	0	0	0	0
15	015,111,3,0	0	0	0	0	0	0	0	0
15	015,112,3,0	0	0	0	0	0	0	0	0
15	015,113,3,0	0	0	0	0	0	0	0	0
15	015,114,3,0	0	0	0	0	3	0	1	1
15	015,115,3,0	0	0	0	0	0	0	0	0
15	015,116,3,0	0	0	0	0	0	0	0	0
15	015,117,3,0	0	0	0	0	2	0	1	1
15	015,118,3,0	0	0	0	0	0	0	0	0
15	015,119,3,0	0	0	0	0	0	0	0	0
15	015,120,3,0	0	0	0	0	0	0	0	0
16	016,001,1,0	0	0	0	0	0	0	0	0
16	016,002,1,0	0	0	0	0	0	0	0	0
16	016,003,1,0	0	0	0	0	0	0	0	0
16	016,004,1,0	0	0	0	0	0	0	0	0
16	016,005,1,0	0	0	0	0	0	0	0	0
16	016,006,1,0	0	0	0	0	0	0	0	0
16	016,007,1,0	0	0	0	0	0	0	0	0
16	016,008,1,0	0	0	0	0	0	0	0	0
16	016,009,1,0	0	0	0	0	0	0	0	0
16	016,010,1,0	0	0	0	0	0	0	0	0
16	016,011,1,0	0	0	0	0	0	0	0	0
16	016,012,1,0	0	0	0	0	0	0	0	0
16	016,013,1,0	0	0	0	0	0	0	0	0
16	016,014,1,0	0	0	0	0	0	0	0	0
16	016,015,1,0	0	0	0	0	0	0	0	0
16	016,016,1,0	0	0	0	0	0	0	0	0
16	016,017,1,0	0	0	0	0	0	0	0	0
16	016,018,1,0	0	0	0	0	0	0	0	0
16	016,019,1,0	0	0	0	0	0	0	0	0
16	016,020,1,0	0	0	0	0	0	0	0	0
16	016,021,1,0	0	0	0	0	0	0	0	0
16	016,022,1,0	0	0	0	0	0	0	0	0
16	016,023,1,0	0	0	0	0	0	0	0	0
16	016,024,1,0	0	0	0	0	0	0	0	0
16	016,025,1,0	0	0	0	0	0	0	0	0
16	016,026,2,0	0	0	0	0	0	0	0	0
16	016,027,1,0	0	0	0	0	0	0	0	0
16	016,028,1,0	0	0	0	0	0	0	0	0
16	016,029,1,0	0	0	0	0	0	0	0	0
16	016,030,1,0	0	0	0	0	0	0	0	0
16	016,031,1,0	0	0	0	0	0	0	0	0
16	016,032,1,0	0	0	0	0	0	0	0	0
16	016,033,1,0	0	0	0	0	0	0	0	0
16	016,034,1,0	0	0	0	0	0	0	0	0
16	016,035,1,0	0	0	0	0	0	0	0	0
16	016,036,1,0	0	0	0	0	0	0	0	0
16	016,037,1,0	0	0	0	0	0	0	0	0
16	016,038,1,0	0	0	0	0	0	0	0	0
16	016,039,1,0	0	0	0	0	0	0	0	0
16	016,040,1,0	0	0	0	0	0	0	0	0
16	016,041,1,0	0	0	0	0	0	0	0	0
16	016,042,2,0	0	0	0	0	1	0	0	1
16	016,043,2,0	0	0	0	0	0	0	0	0
16	016,044,2,0	0	0	0	0	0	0	0	0
16	016,045,2,0	0	0	0	0	0	0	0	0
16	016,046,2,0	0	0	0	0	0	0	0	0
16	016,047,2,0	0	0	0	0	0	0	0	0
16	016,048,2,0	0	0	0	0	0	0	0	0
16	016,049,2,0	0	0	0	0	0	0	0	0
16	016,050,2,0	0	0	0	0	0	0	0	0
16	016,051,2,0	0	0	0	0	0	0	0	0
16	016,052,2,0	0	0	0	0	0	0	0	0
16	016,053,2,0	0	0	0	0	0	0	0	0
16	016,054,2,0	0	0	0	0	0	0	0	0
16	016,055,2,0	0	0	0	0	0	0	0	0
16	016,056,2,0	0	0	0	0	0	0	0	0
16	016,057,2,0	0	0	0	0	0	0	0	0
16	016,058,2,0	0	0	0	0	0	0	0	0
16	016,059,2,0	0	0	0	0	0	0	0	0
16	016,060,2,0	0	0	0	0	0	0	0	0
16	016,061,2,0	0	0	0	0	0	0	0	0
16	016,062,2,0	0	0	0	0	0	0	0	0
16	016,063,2,0	0	0	0	0	0	0	0	0
16	016,064,2,0	0	0	0	0	0	0	0	0
16	016,065,2,0	0	0	0	0	0	0	0	0
16	016,066,2,0	0	0	0	0	0	0	0	0
16	016,067,2,0	0	0	0	0	0	0	0	0
16	016,068,2,0	0	0	0	0	0	0	0	0
16	016,069,2,0	0	0	0	0	0	0	0	0
16	016,070,2,0	0	0	0	0	0	0	0	0
16	016,071,2,0	0	0	0	0	0	0	0	0
16	016,072,2,0	0	0	0	0	0	0	0	0
16	016,073,2,0	0	0	0	0	0	0	0	0
16	016,074,2,0	0	0	0	0	0	0	0	0
16	016,076,3,0	0	0	0	0	0	0	0	0
16	016,077,3,0	0	0	0	0	0	0	0	0
16	016,078,3,0	0	0	0	0	0	0	0	0
16	016,079,3,0	0	0	0	0	1	0	0	1
16	016,080,3,0	0	0	0	0	0	0	0	0
16	016,081,3,0	0	0	0	0	0	0	0	0
16	016,082,3,0	0	0	0	0	0	0	0	0
16	016,083,3,0	0	0	0	0	0	0	0	0
16	016,084,3,0	0	0	0	0	0	0	0	0
16	016,085,3,0	0	0	0	0	0	0	0	0
16	016,086,3,0	0	0	0	0	0	0	0	0
16	016,087,3,0	0	0	0	0	2	0	1	1
16	016,088,3,0	0	0	0	0	0	0	0	0
16	016,089,3,0	0	0	0	0	0	0	0	0
16	016,090,3,0	0	0	0	0	0	0	0	0
16	016,091,3,0	0	0	0	0	0	0	0	0
16	016,092,3,0	0	0	0	0	0	0	0	0
16	016,093,3,0	0	0	0	0	0	0	0	0
16	016,094,3,0	0	0	0	0	0	0	0	0
16	016,095,3,0	0	0	0	0	0	0	0	0
16	016,096,3,0	0	0	0	0	0	0	0	0
16	016,097,3,0	0	0	0	0	0	0	0	0
16	016,098,3,0	0	0	0	0	0	0	0	0
16	016,099,3,0	0	0	0	0	0	0	0	0
16	016,100,3,0	0	0	0	0	0	0	0	0
16	016,101,3,0	0	0	0	0	0	0	0	0
16	016,102,3,0	0	0	0	0	0	0	0	0
16	016,103,3,0	0	0	0	0	0	0	0	0
16	016,104,3,0	0	0	0	0	0	0	0	0
16	016,105,3,0	0	0	0	0	0	0	0	0
16	016,106,3,0	0	0	0	0	0	0	0	0
16	016,107,3,0	0	0	0	0	0	0	0	0
16	016,108,3,0	0	0	0	0	0	0	0	0
16	016,109,3,0	0	0	0	0	0	0	0	0
16	016,110,2,0	0	0	0	0	0	0	0	0
16	016,111,2,0	0	0	0	0	2	0	1	1
16	016,112,2,0	0	0	0	0	0	0	0	0
16	016,113,2,0	0	0	0	0	0	0	0	0
16	016,114,2,0	0	0	0	0	0	0	0	0
16	016,115,2,0	0	0	0	0	0	0	0	0
16	016,116,2,0	0	0	0	0	0	0	0	0
16	016,117,2,0	0	0	0	0	0	0	0	0
16	016,119,2,0	0	0	0	0	0	0	0	0
16	016,120,2,0	0	0	0	0	0	0	0	0
16	016,121,2,0	0	0	0	0	0	0	0	0
16	016,122,2,0	0	0	0	0	0	0	0	0
16	016,123,2,0	0	0	0	0	0	0	0	0
17	017,001,1,0	0	0	0	0	1	0	0	1
17	017,002,1,0	0	0	0	0	0	0	0	0
17	017,003,1,0	0	0	0	0	0	0	0	0
17	017,004,1,0	0	0	0	0	0	0	0	0
17	017,005,1,0	0	0	0	0	0	0	0	0
17	017,006,1,0	0	0	0	0	0	0	0	0
17	017,007,1,0	0	0	0	0	0	0	0	0
17	017,008,1,0	0	0	0	0	0	0	0	0
17	017,009,1,0	0	0	0	0	0	0	0	0
17	017,010,1,0	0	0	0	0	0	0	0	0
17	017,011,1,0	0	0	0	0	0	0	0	0
17	017,012,1,0	0	0	0	0	0	0	0	0
17	017,013,1,0	0	0	0	0	0	0	0	0
17	017,014,1,0	0	0	0	0	0	0	0	0
17	017,015,1,0	0	0	0	0	0	0	0	0
17	017,016,1,0	0	0	0	0	0	0	0	0
17	017,017,1,0	0	0	0	0	0	0	0	0
17	017,018,1,0	0	0	0	0	0	0	0	0
17	017,019,1,0	0	0	0	0	0	0	0	0
17	017,020,1,0	0	0	0	0	0	0	0	0
17	017,021,1,0	0	0	0	0	1	0	0	1
17	017,022,1,0	0	0	0	0	0	0	0	0
17	017,024,1,0	0	0	0	0	0	0	0	0
17	017,025,1,0	0	0	0	0	0	0	0	0
17	017,026,1,0	0	0	0	0	0	0	0	0
17	017,027,1,0	0	0	0	0	0	0	0	0
17	017,028,1,0	0	0	0	0	0	0	0	0
17	017,029,1,0	0	0	0	0	0	0	0	0
17	017,030,1,0	0	0	0	0	0	0	0	0
17	017,031,1,0	0	0	0	0	0	0	0	0
17	017,032,1,0	0	0	0	0	0	0	0	0
17	017,033,1,0	0	0	0	0	0	0	0	0
17	017,034,1,0	0	0	0	0	0	0	0	0
17	017,035,1,0	0	0	0	0	0	0	0	0
17	017,036,1,0	0	0	0	0	0	0	0	0
17	017,037,1,0	0	0	0	0	0	0	0	0
17	017,038,1,0	0	0	0	0	0	0	0	0
17	017,039,1,0	0	0	0	0	0	0	0	0
17	017,040,1,0	0	0	0	0	0	0	0	0
17	017,043,2,0	0	0	0	0	1	0	0	1
17	017,044,2,0	0	0	0	0	1	0	0	1
17	017,046,2,0	0	0	0	0	0	0	0	0
17	017,047,2,0	0	0	0	0	0	0	0	0
17	017,048,2,0	0	0	0	0	0	0	0	0
17	017,049,2,0	0	0	0	0	0	0	0	0
17	017,050,2,0	0	0	0	0	0	0	0	0
17	017,051,2,0	0	0	0	0	0	0	0	0
17	017,052,2,0	0	0	0	0	0	0	0	0
17	017,053,2,0	0	0	0	0	0	0	0	0
17	017,054,2,0	0	0	0	0	0	0	0	0
17	017,055,2,0	0	0	0	0	0	0	0	0
17	017,056,2,0	0	0	0	0	0	0	0	0
17	017,058,2,0	0	0	0	0	0	0	0	0
17	017,059,2,0	0	0	0	0	0	0	0	0
17	017,060,2,0	0	0	0	0	0	0	0	0
17	017,061,2,0	0	0	0	0	0	0	0	0
17	017,063,2,0	0	0	0	0	0	0	0	0
17	017,064,2,0	0	0	0	0	0	0	0	0
17	017,065,2,0	0	0	0	0	0	0	0	0
17	017,066,2,0	0	0	0	0	0	0	0	0
17	017,067,2,0	0	0	0	0	0	0	0	0
17	017,068,2,0	0	0	0	0	0	0	0	0
17	017,069,2,0	0	0	0	0	0	0	0	0
17	017,070,2,0	0	0	0	0	0	0	0	0
17	017,071,2,0	24	72	24	168	0	1	0	0
17	017,072,2,0	0	0	0	0	0	0	0	0
17	017,073,2,0	0	0	0	0	0	0	0	0
17	017,074,2,0	0	0	0	0	1	0	0	1
17	017,075,2,0	0	0	0	0	0	0	0	0
17	017,076,2,0	96	120	144	168	0	1	0	0
17	017,077,2,0	0	0	0	0	0	0	0	0
17	017,078,2,0	0	0	0	0	0	0	0	0
17	017,079,2,0	72	24	0	0	0	1	0	0
17	017,080,2,0	0	0	0	0	0	0	0	0
17	017,081,2,0	0	0	0	0	0	0	0	0
17	017,082,2,0	0	0	0	0	0	0	0	0
17	017,083,3,0	0	0	0	0	0	0	0	0
17	017,084,3,0	0	0	0	0	0	0	0	0
17	017,085,3,0	0	0	0	0	0	0	0	0
17	017,086,3,0	0	0	0	0	0	0	0	0
17	017,087,3,0	0	0	0	0	0	0	0	0
17	017,088,3,0	0	0	0	0	0	0	0	0
17	017,089,3,0	0	0	0	0	0	0	0	0
17	017,091,3,0	0	0	0	0	0	0	0	0
17	017,092,3,0	0	0	0	0	0	0	0	0
17	017,093,3,0	0	0	0	0	0	0	0	0
17	017,094,3,0	0	0	0	0	0	0	0	0
17	017,095,3,0	0	0	0	0	0	0	0	0
17	017,096,3,0	0	0	0	0	0	0	0	0
17	017,097,3,0	0	0	0	0	0	0	0	0
17	017,098,3,0	0	0	0	0	0	0	0	0
17	017,099,3,0	0	0	0	0	0	0	0	0
17	017,100,3,0	0	0	0	0	0	0	0	0
17	017,101,3,0	0	0	0	0	0	0	0	0
17	017,102,3,0	0	0	0	0	0	0	0	0
17	017,103,3,0	0	0	0	0	0	0	0	0
17	017,105,3,0	0	0	0	0	0	0	0	0
17	017,106,3,0	0	0	0	0	0	0	0	0
17	017,107,3,0	0	0	0	0	0	0	0	0
17	017,108,3,0	0	0	0	0	0	0	0	0
17	017,109,3,0	0	0	0	0	0	0	0	0
17	017,110,3,0	0	0	0	0	0	0	0	0
17	017,111,3,0	0	0	0	0	0	0	0	0
17	017,112,3,0	0	0	0	0	0	0	0	0
17	017,113,3,0	0	0	0	0	0	0	0	0
17	017,114,3,0	0	0	0	0	0	0	0	0
17	017,115,3,0	0	0	0	0	0	0	0	0
17	017,116,3,0	0	0	0	0	0	0	0	0
17	017,117,3,0	0	0	0	0	0	0	0	0
17	017,118,3,0	0	0	0	0	0	0	0	0
17	017,119,3,0	0	0	0	0	0	0	0	0
17	017,120,3,0	0	0	0	0	0	0	0	0
17	017,121,3,0	0	0	0	0	0	0	0	0
17	017,122,3,0	0	0	0	0	0	0	0	0
17	017,123,3,0	24	24	48	24	2	1	1	1
17	017,124,3,0	0	0	0	0	0	0	0	0
17	017,125,3,0	0	0	0	0	0	0	0	0
17	017,126,3,0	0	0	0	0	0	0	0	0
18	018,001,1,0	0	0	0	0	0	0	0	0
18	018,002,1,0	144	240	216	168	3	1	1	1
18	018,003,1,0	0	0	0	0	3	0	1	1
18	018,004,1,0	96	72	24	48	0	1	0	0
18	018,005,1,0	0	0	0	0	2	0	1	1
18	018,006,1,0	120	24	72	0	2	1	1	1
18	018,007,1,0	24	72	48	72	2	1	1	1
18	018,008,1,0	120	192	216	384	2	1	1	1
18	018,009,1,0	264	240	192	336	2	1	1	1
18	018,010,1,0	48	0	72	0	2	1	1	1
18	018,011,1,0	48	0	0	0	2	1	1	1
18	018,012,1,0	0	0	0	0	0	0	0	0
18	018,013,1,0	0	0	0	0	0	0	0	0
18	018,014,1,0	72	264	144	192	0	1	0	0
18	018,015,1,0	0	0	0	0	0	0	0	0
18	018,016,1,0	1728	1344	1416	1104	2	1	1	1
18	018,017,1,0	600	432	504	576	2	1	1	1
18	018,018,1,0	72	48	0	24	2	1	1	1
[truncated: 1,036 more rows]
