# Supplementary material for: Interpreting ambiguous ‘trace’ results in Schistosoma mansoni CCA Tests: Estimating sensitivity and specificity of ambiguous results with no gold standard
Source: PLoS Negl Trop Dis. 2017 Dec 8;11(12):e0006102. doi: 10.1371/journal.pntd.0006102 (PMC5738141; doi:10.1371/journal.pntd.0006102)
Supplement: S6 Supporting Information — (CSV) [file pntd.0006102.s006.csv]

DistrictCode	SchoolCode	PupilID	Sm_KK1A	Sm_KK1B	Sm_KK2A	Sm_KK2B	CCAResultD1	KK_01	CCA_01tracepos	CCA_01traceneg
DO	10	DO.BT.010.014	0	0	0	0	2	0	1	1
DO	10	DO.BT.010.016	0	0	0	0	0	0	0	0
DO	10	DO.BT.010.017	0	0	0	0	0	0	0	0
DO	10	DO.BT.010.018	0	0	0	0	tr	0	1	0
DO	10	DO.BT.010.019	0	24	0	0	1	1	1	1
DO	10	DO.BT.010.020	0	0	0	0	0	0	0	0
DO	10	DO.BT.010.008	24	0	0	0	0	1	0	0
DO	10	DO.BT.010.009	0	0	0	0	0	0	0	0
DO	10	DO.BT.010.010	0	0	0	0	0	0	0	0
DO	10	DO.BT.010.011	0	0	0	0	tr	0	1	0
DO	10	DO.BT.010.012	0	0	0	0	0	0	0	0
DO	10	DO.BT.010.013	0	0	0	0	0	0	0	0
DO	10	DO.BT.010.027	0	0	0	0	0	0	0	0
DO	10	DO.BT.010.015	0	0	0	0	0	0	0	0
DO	10	DO.BT.010.042	0	0	0	0	1	0	1	1
DO	10	DO.BT.010.043	0	0	0	0	0	0	0	0
DO	10	DO.BT.010.044	0	0	0	0	0	0	0	0
DO	10	DO.BT.010.045	0	0	0	0	1	0	1	1
DO	10	DO.BT.010.046	0	0	0	0	0	0	0	0
DO	10	DO.BT.010.047	0	0	0	0	0	0	0	0
DO	10	DO.BT.010.048	0	0	0	0	0	0	0	0
DO	10	DO.BT.010.049	0	0	0	0	tr	0	1	0
DO	10	DO.BT.010.050	0	0	0	0	0	0	0	0
DO	10	DO.BT.010.051	0	0	0	0	tr	0	1	0
DO	10	DO.BT.010.052	0	0	0	0	1	0	1	1
DO	10	DO.BT.010.053	0	0	0	0	0	0	0	0
DO	10	DO.BT.010.054	0	0	0	0	1	0	1	1
DO	10	DO.BT.010.055	0	0	0	0	0	0	0	0
DO	10	DO.BT.010.056	0	0	0	0	tr	0	1	0
DO	10	DO.BT.010.057	0	0	0	0	0	0	0	0
DO	10	DO.BT.010.058	0	0	0	0	0	0	0	0
DO	10	DO.BT.010.059	0	0	0	0	tr	0	1	0
DO	10	DO.BT.010.060	0	0	0	0	0	0	0	0
DO	10	DO.BT.010.021	0	0	0	0	0	0	0	0
DO	10	DO.BT.010.022	0	0	0	0	1	0	1	1
DO	10	DO.BT.010.023	0	0	0	0	tr	0	1	0
DO	10	DO.BT.010.024	0	0	0	0	1	0	1	1
DO	10	DO.BT.010.025	0	0	0	0	0	0	0	0
DO	10	DO.BT.010.026	0	0	0	0	0	0	0	0
DO	10	DO.BT.010.040	0	0	0	0	0	0	0	0
DO	10	DO.BT.010.028	0	0	0	0	1	0	1	1
DO	10	DO.BT.010.029	0	0	0	0	tr	0	1	0
DO	10	DO.BT.010.030	0	0	0	0	0	0	0	0
DO	10	DO.BT.010.031	0	0	0	0	0	0	0	0
DO	10	DO.BT.010.032	0	0	0	0	0	0	0	0
DO	10	DO.BT.010.033	0	0	0	0	1	0	1	1
DO	10	DO.BT.010.034	0	0	0	0	0	0	0	0
DO	10	DO.BT.010.035	0	0	0	0	0	0	0	0
DO	10	DO.BT.010.036	0	0	0	0	2	0	1	1
DO	10	DO.BT.010.037	0	0	0	0	1	0	1	1
DO	10	DO.BT.010.038	0	0	0	0	tr	0	1	0
DO	10	DO.BT.010.039	0	0	0	0	0	0	0	0
DO	10	DO.BT.010.003	0	0	0	0	0	0	0	0
DO	10	DO.BT.010.041	0	0	0	0	0	0	0	0
DO	10	DO.BT.010.001	0	0	0	0	0	0	0	0
DO	10	DO.BT.010.002	0	0	0	0	1	0	1	1
DO	10	DO.BT.010.007	0	0	0	0	0	0	0	0
DO	10	DO.BT.010.004	0	0	0	0	0	0	0	0
DO	10	DO.BT.010.005	0	0	0	0	0	0	0	0
DO	10	DO.BT.010.006	0	0	0	0	0	0	0	0
DO	11	DO.KN.011.014	0	0	0	0	0	0	0	0
DO	11	DO.KN.011.035	0	0	0	0	0	0	0	0
DO	11	DO.KN.011.036	0	0	0	0	0	0	0	0
DO	11	DO.KN.011.024	0	0	0	0	0	0	0	0
DO	11	DO.KN.011.026	0	0	0	0	0	0	0	0
DO	11	DO.KN.011.027	0	0	0	0	tr	0	1	0
DO	11	DO.KN.011.028	0	0	0	0	0	0	0	0
DO	11	DO.KN.011.025	0	0	0	0	tr	0	1	0
DO	11	DO.KN.011.030	0	0	0	0	0	0	0	0
DO	11	DO.KN.011.031	0	0	0	0	tr	0	1	0
DO	11	DO.KN.011.032	0	0	0	0	0	0	0	0
DO	11	DO.KN.011.033	0	0	0	0	1	0	1	1
DO	11	DO.KN.011.034	0	0	0	0	0	0	0	0
DO	11	DO.KN.011.047	0	0	0	0	tr	0	1	0
DO	11	DO.KN.011.048	0	0	0	0	0	0	0	0
DO	11	DO.KN.011.037	0	0	0	0	0	0	0	0
DO	11	DO.KN.011.038	0	0	0	0	0	0	0	0
DO	11	DO.KN.011.039	0	0	0	0	0	0	0	0
DO	11	DO.KN.011.040	0	0	0	0	0	0	0	0
DO	11	DO.KN.011.041	0	0	0	0	tr	0	1	0
DO	11	DO.KN.011.029	0	0	0	0	0	0	0	0
DO	11	DO.KN.011.042	0	0	0	0	0	0	0	0
DO	11	DO.KN.011.043	0	0	0	0	0	0	0	0
DO	11	DO.KN.011.044	0	0	0	0	0	0	0	0
DO	11	DO.KN.011.045	0	0	0	0	0	0	0	0
DO	11	DO.KN.011.046	0	0	0	0	0	0	0	0
DO	11	DO.KN.011.017	0	0	0	0	0	0	0	0
DO	11	DO.KN.011.053	0	0	0	0	0	0	0	0
DO	11	DO.KN.011.049	0	0	0	0	0	0	0	0
DO	11	DO.KN.011.050	0	0	0	0	0	0	0	0
DO	11	DO.KN.011.051	0	0	0	0	0	0	0	0
DO	11	DO.KN.011.011	0	0	0	0	0	0	0	0
DO	11	DO.KN.011.054	0	0	0	0	tr	0	1	0
DO	11	DO.KN.011.055	0	0	0	0	0	0	0	0
DO	11	DO.KN.011.010	0	0	0	0	1	0	1	1
DO	11	DO.KN.011.009	0	0	0	0	tr	0	1	0
DO	11	DO.KN.011.012	0	0	0	0	0	0	0	0
DO	11	DO.KN.011.015	0	0	0	0	0	0	0	0
DO	11	DO.KN.011.016	0	0	0	0	0	0	0	0
DO	11	DO.KN.011.013	0	0	0	0	0	0	0	0
DO	11	DO.KN.011.052	0	0	0	0	0	0	0	0
DO	11	DO.KN.011.001	0	0	0	0	tr	0	1	0
DO	12	DO.KN.012.031	0	0	0	0	0	0	0	0
DO	12	DO.KN.012.032	0	0	0	0	tr	0	1	0
DO	12	DO.KN.012.030	0	0	0	0	tr	0	1	0
DO	12	DO.KN.012.039	0	0	0	0	tr	0	1	0
DO	12	DO.KN.012.036	0	0	0	0	tr	0	1	0
DO	12	DO.KN.012.034	0	0	0	0	0	0	0	0
DO	12	DO.KN.012.003	0	0	0	0	0	0	0	0
DO	12	DO.KN.012.004	0	0	0	0	0	0	0	0
DO	12	DO.KN.012.037	0	0	0	0	0	0	0	0
DO	12	DO.KN.012.029	0	0	0	0	0	0	0	0
DO	12	DO.KN.012.048	0	0	0	0	0	0	0	0
DO	12	DO.KN.012.049	0	0	0	0	0	0	0	0
DO	12	DO.KN.012.005	0	0	0	0	0	0	0	0
DO	12	DO.KN.012.033	0	0	0	0	0	0	0	0
DO	12	DO.KN.012.038	0	0	0	0	0	0	0	0
DO	12	DO.KN.012.043	0	0	0	0	tr	0	1	0
DO	12	DO.KN.012.050	0	0	0	0	0	0	0	0
DO	12	DO.KN.012.051	0	0	0	0	0	0	0	0
DO	12	DO.KN.012.028	0	0	0	0	0	0	0	0
DO	12	DO.KN.012.042	0	0	0	0	0	0	0	0
DO	12	DO.KN.012.047	0	0	0	0	0	0	0	0
DO	12	DO.KN.012.044	0	0	0	0	0	0	0	0
DO	12	DO.KN.012.045	0	0	0	0	0	0	0	0
DO	12	DO.KN.012.006	0	0	0	0	0	0	0	0
DO	12	DO.KN.012.007	0	0	0	0	0	0	0	0
DO	12	DO.KN.012.008	0	0	0	0	0	0	0	0
DO	12	DO.KN.012.009	0	0	0	0	0	0	0	0
DO	12	DO.KN.012.010	0	0	0	0	0	0	0	0
DO	12	DO.KN.012.011	0	0	0	0	0	0	0	0
DO	12	DO.KN.012.012	0	0	0	0	0	0	0	0
DO	12	DO.KN.012.040	0	0	0	0	1	0	1	1
DO	12	DO.KN.012.041	0	0	0	0	1	0	1	1
DO	12	DO.KN.012.015	0	0	0	0	0	0	0	0
DO	12	DO.KN.012.016	0	0	0	0	0	0	0	0
DO	12	DO.KN.012.017	0	0	0	0	0	0	0	0
DO	12	DO.KN.012.018	0	0	0	0	0	0	0	0
DO	12	DO.KN.012.019	0	0	0	0	tr	0	1	0
DO	12	DO.KN.012.020	0	0	0	0	tr	0	1	0
DO	12	DO.KN.012.021	0	0	0	0	tr	0	1	0
DO	12	DO.KN.012.035	0	0	0	0	tr	0	1	0
DO	12	DO.KN.012.022	0	0	0	0	0	0	0	0
DO	12	DO.KN.012.023	0	0	0	0	0	0	0	0
DO	12	DO.KN.012.024	0	0	0	0	0	0	0	0
DO	12	DO.KN.012.013	0	0	0	0	0	0	0	0
DO	12	DO.KN.012.014	0	0	0	0	0	0	0	0
DO	12	DO.KN.012.054	0	0	0	0	0	0	0	0
DO	12	DO.KN.012.055	0	0	0	0	0	0	0	0
DO	12	DO.KN.012.056	0	0	0	0	1	0	1	1
DO	12	DO.KN.012.057	0	0	0	0	0	0	0	0
DO	12	DO.KN.012.058	0	0	48	0	0	1	0	0
DO	12	DO.KN.012.046	0	0	0	0	0	0	0	0
DO	12	DO.KN.012.060	0	0	0	0	0	0	0	0
DO	12	DO.KN.012.025	0	0	0	0	0	0	0	0
DO	12	DO.KN.012.027	0	0	0	0	0	0	0	0
DO	12	DO.KN.012.053	0	0	0	0	0	0	0	0
DO	12	DO.KN.012.059	0	0	0	0	tr	0	1	0
DO	12	DO.KN.012.026	0	0	0	0	1	0	1	1
DO	12	DO.KN.012.052	0	0	0	0	0	0	0	0
KA	19	KA.BL.019.002	0	0	0	0	1	0	1	1
KA	19	KA.BL.019.003	0	0	0	0	2	0	1	1
KA	19	KA.BL.019.004	120	96	48	0	2	1	1	1
KA	19	KA.BL.019.005	0	0	0	0	0	0	0	0
KA	19	KA.BL.019.006	144	144	48	48	2	1	1	1
KA	19	KA.BL.019.007	0	0	0	0	0	0	0	0
KA	19	KA.BL.019.008	0	0	192	144	2	1	1	1
KA	19	KA.BL.019.009	0	0	0	0	0	0	0	0
KA	19	KA.BL.019.010	0	0	0	0	2	0	1	1
KA	19	KA.BL.019.011	0	0	0	0	0	0	0	0
KA	19	KA.BL.019.012	0	0	0	0	tr	0	1	0
KA	19	KA.BL.019.013	0	0	0	0	0	0	0	0
KA	19	KA.BL.019.014	0	0	0	0	tr	0	1	0
KA	19	KA.BL.019.015	0	0	0	0	tr	0	1	0
KA	19	KA.BL.019.016	0	0	0	0	tr	0	1	0
KA	19	KA.BL.019.017	24	48	96	120	2	1	1	1
KA	19	KA.BL.019.018	0	0	0	0	0	0	0	0
KA	19	KA.BL.019.019	96	0	0	0	1	1	1	1
KA	19	KA.BL.019.020	24	24	24	0	tr	1	1	0
KA	19	KA.BL.019.021	0	0	0	0	1	0	1	1
KA	19	KA.BL.019.023	0	0	0	0	1	0	1	1
KA	19	KA.BL.019.025	0	0	0	0	1	0	1	1
KA	19	KA.BL.019.026	0	0	0	0	2	0	1	1
KA	19	KA.BL.019.027	0	0	24	0	2	1	1	1
KA	19	KA.BL.019.028	0	0	0	0	2	0	1	1
KA	19	KA.BL.019.029	0	0	0	0	tr	0	1	0
KA	19	KA.BL.019.030	0	0	0	0	1	0	1	1
KA	19	KA.BL.019.031	0	0	0	0	1	0	1	1
KA	19	KA.BL.019.032	0	0	0	0	2	0	1	1
KA	19	KA.BL.019.033	96	48	312	264	3	1	1	1
KA	19	KA.BL.019.035	0	0	0	0	2	0	1	1
KA	19	KA.BL.019.036	0	0	0	0	2	0	1	1
KA	19	KA.BL.019.037	0	0	0	0	tr	0	1	0
KA	19	KA.BL.019.038	24	72	0	24	2	1	1	1
KA	19	KA.BL.019.039	0	0	0	0	0	0	0	0
KA	19	KA.BL.019.040	48	120	288	48	2	1	1	1
KA	19	KA.BL.019.041	336	480	720	1152	3	1	1	1
KA	19	KA.BL.019.042	0	0	0	0	0	0	0	0
KA	19	KA.BL.019.043	0	0	24	0	1	1	1	1
KA	19	KA.BL.019.044	0	0	0	0	0	0	0	0
KA	19	KA.BL.019.046	0	0	0	0	2	0	1	1
KA	19	KA.BL.019.047	0	0	0	0	0	0	0	0
KA	19	KA.BL.019.048	0	0	48	0	0	1	0	0
KA	19	KA.BL.019.050	0	24	0	0	tr	1	1	0
KA	19	KA.BL.019.051	0	0	24	0	0	1	0	0
KA	19	KA.BL.019.052	0	0	0	0	tr	0	1	0
KA	19	KA.BL.019.053	0	0	0	0	0	0	0	0
KA	19	KA.BL.019.055	0	0	0	0	1	0	1	1
KA	19	KA.BL.019.056	0	0	24	72	2	1	1	1
KA	19	KA.BL.019.057	120	144	0	72	2	1	1	1
KA	19	KA.BL.019.058	0	0	72	72	3	1	1	1
KA	19	KA.BL.019.060	0	0	48	0	1	1	1	1
MU	39	MU.BK.039.049	0	0	0	0	0	0	0	0
MU	39	MU.BK.039.041	0	0	0	0	0	0	0	0
MU	39	MU.BK.039.001	0	0	0	0	1	0	1	1
MU	39	MU.BK.039.003	0	0	0	0	0	0	0	0
MU	39	MU.BK.039.004	0	0	0	0	0	0	0	0
MU	39	MU.BK.039.005	0	0	0	0	0	0	0	0
MU	39	MU.BK.039.006	0	0	0	0	0	0	0	0
MU	39	MU.BK.039.007	0	0	0	0	tr	0	1	0
MU	39	MU.BK.039.008	0	0	0	0	0	0	0	0
MU	39	MU.BK.039.009	0	0	0	0	0	0	0	0
MU	39	MU.BK.039.010	0	0	0	0	tr	0	1	0
MU	39	MU.BK.039.012	0	0	0	0	0	0	0	0
MU	39	MU.BK.039.014	0	0	0	0	tr	0	1	0
MU	39	MU.BK.039.018	0	0	0	0	0	0	0	0
MU	39	MU.BK.039.019	0	0	0	0	0	0	0	0
MU	39	MU.BK.039.020	0	0	0	0	0	0	0	0
MU	39	MU.BK.039.021	0	0	0	0	0	0	0	0
MU	39	MU.BK.039.022	0	0	0	0	0	0	0	0
MU	39	MU.BK.039.023	0	0	0	0	0	0	0	0
MU	39	MU.BK.039.024	0	0	0	0	0	0	0	0
MU	39	MU.BK.039.025	0	0	0	0	0	0	0	0
MU	39	MU.BK.039.026	0	0	0	0	0	0	0	0
MU	39	MU.BK.039.027	0	0	0	0	0	0	0	0
MU	39	MU.BK.039.028	0	0	0	0	0	0	0	0
MU	39	MU.BK.039.029	0	0	0	0	0	0	0	0
MU	39	MU.BK.039.030	0	0	0	0	0	0	0	0
MU	39	MU.BK.039.031	0	0	0	0	0	0	0	0
MU	39	MU.BK.039.032	0	0	0	0	0	0	0	0
MU	39	MU.BK.039.033	0	0	0	0	0	0	0	0
MU	39	MU.BK.039.034	0	0	0	0	0	0	0	0
MU	39	MU.BK.039.035	0	0	0	0	0	0	0	0
MU	39	MU.BK.039.037	0	0	0	0	0	0	0	0
MU	39	MU.BK.039.038	0	0	0	0	0	0	0	0
MU	39	MU.BK.039.039	0	0	0	0	0	0	0	0
MU	39	MU.BK.039.040	0	0	0	0	0	0	0	0
MU	39	MU.BK.039.043	0	0	0	0	0	0	0	0
MU	39	MU.BK.039.045	0	0	0	0	0	0	0	0
MU	39	MU.BK.039.046	0	0	0	0	0	0	0	0
MU	39	MU.BK.039.047	0	0	0	0	0	0	0	0
MU	39	MU.BK.039.048	0	0	0	0	0	0	0	0
MU	39	MU.BK.039.050	0	0	0	0	0	0	0	0
MU	39	MU.BK.039.053	0	0	0	0	0	0	0	0
MU	39	MU.BK.039.061	0	0	0	0	0	0	0	0
MU	39	MU.BK.039.036	0	0	0	0	0	0	0	0
MU	39	MU.BK.039.051	0	0	0	0	0	0	0	0
MU	39	MU.BK.039.052	0	0	0	0	0	0	0	0
MU	39	MU.BK.039.054	0	0	0	0	0	0	0	0
MU	39	MU.BK.039.058	0	0	0	0	0	0	0	0
MU	39	MU.BK.039.059	0	0	0	0	0	0	0	0
MU	39	MU.BK.039.060	0	0	0	0	0	0	0	0
MU	39	MU.BK.039.002	24	0	0	0	1	1	1	1
MU	39	MU.BK.039.017	0	0	0	0	0	0	0	0
MU	39	MU.BK.039.015	0	0	0	0	0	0	0	0
MU	39	MU.BK.039.016	0	0	0	0	0	0	0	0
MU	45	MU.KY.045.006	0	0	0	0	0	0	0	0
MU	45	MU.KY.045.007	0	0	0	0	tr	0	1	0
MU	45	MU.KY.045.012	0	0	0	0	0	0	0	0
MU	45	MU.KY.045.005	0	0	0	0	0	0	0	0
MU	45	MU.KY.045.010	0	0	0	0	tr	0	1	0
MU	45	MU.KY.045.011	0	0	0	0	tr	0	1	0
MU	45	MU.KY.045.016	0	0	0	0	tr	0	1	0
MU	45	MU.KY.045.017	0	0	0	0	0	0	0	0
MU	45	MU.KY.045.018	0	0	0	0	0	0	0	0
MU	45	MU.KY.045.019	0	0	0	0	0	0	0	0
MU	45	MU.KY.045.020	0	0	0	0	0	0	0	0
MU	45	MU.KY.045.008	0	0	0	0	0	0	0	0
MU	45	MU.KY.045.009	0	0	0	0	0	0	0	0
MU	45	MU.KY.045.023	0	0	0	0	0	0	0	0
MU	45	MU.KY.045.024	0	0	0	0	tr	0	1	0
MU	45	MU.KY.045.025	0	0	0	0	tr	0	1	0
MU	45	MU.KY.045.013	0	0	0	0	0	0	0	0
MU	45	MU.KY.045.014	0	0	0	0	1	0	1	1
MU	45	MU.KY.045.015	0	0	0	0	tr	0	1	0
MU	45	MU.KY.045.042	0	0	0	0	0	0	0	0
MU	45	MU.KY.045.043	0	0	0	0	0	0	0	0
MU	45	MU.KY.045.044	0	0	0	0	0	0	0	0
MU	45	MU.KY.045.045	0	0	0	0	tr	0	1	0
MU	45	MU.KY.045.046	0	0	0	0	0	0	0	0
MU	45	MU.KY.045.047	0	0	0	0	0	0	0	0
MU	45	MU.KY.045.048	0	0	0	0	0	0	0	0
MU	45	MU.KY.045.050	0	0	0	0	0	0	0	0
MU	45	MU.KY.045.051	0	0	0	0	0	0	0	0
MU	45	MU.KY.045.052	0	0	0	0	0	0	0	0
MU	45	MU.KY.045.053	0	0	0	0	tr	0	1	0
MU	45	MU.KY.045.054	0	0	0	0	0	0	0	0
MU	45	MU.KY.045.055	0	0	0	0	tr	0	1	0
MU	45	MU.KY.045.056	0	0	0	0	0	0	0	0
MU	45	MU.KY.045.057	0	0	0	0	0	0	0	0
MU	45	MU.KY.045.058	0	0	0	0	0	0	0	0
MU	45	MU.KY.045.059	0	0	0	0	tr	0	1	0
MU	45	MU.KY.045.060	0	0	0	0	0	0	0	0
MU	45	MU.KY.045.022	0	0	0	0	0	0	0	0
MU	45	MU.KY.045.036	0	0	0	0	0	0	0	0
MU	45	MU.KY.045.037	0	0	0	0	0	0	0	0
MU	45	MU.KY.045.038	0	0	0	0	0	0	0	0
MU	45	MU.KY.045.027	0	0	0	0	0	0	0	0
MU	45	MU.KY.045.028	0	0	0	0	tr	0	1	0
MU	45	MU.KY.045.029	0	0	0	0	0	0	0	0
MU	45	MU.KY.045.030	0	0	0	0	0	0	0	0
MU	45	MU.KY.045.031	0	0	0	0	tr	0	1	0
MU	45	MU.KY.045.032	0	0	0	0	0	0	0	0
MU	45	MU.KY.045.033	0	0	0	0	0	0	0	0
MU	45	MU.KY.045.034	0	0	0	0	0	0	0	0
MU	45	MU.KY.045.035	0	0	0	0	0	0	0	0
MU	45	MU.KY.045.040	0	0	0	0	0	0	0	0
MU	45	MU.KY.045.041	0	0	0	0	0	0	0	0
MU	45	MU.KY.045.001	0	0	0	0	1	0	1	1
MU	45	MU.KY.045.039	0	0	0	0	tr	0	1	0
MU	45	MU.KY.045.003	0	0	0	0	0	0	0	0
MU	45	MU.KY.045.004	0	0	0	0	0	0	0	0
MU	45	MU.KY.045.002	0	0	0	0	0	0	0	0
MU	48	MU.KY.048.041	24	48	72	72	2	1	1	1
MU	48	MU.KY.048.042	0	0	0	0	0	0	0	0
MU	48	MU.KY.048.045	0	0	0	0	0	0	0	0
MU	48	MU.KY.048.025	0	0	0	0	0	0	0	0
MU	48	MU.KY.048.043	0	0	0	0	0	0	0	0
MU	48	MU.KY.048.028	0	0	0	0	0	0	0	0
MU	48	MU.KY.048.029	0	0	0	0	0	0	0	0
MU	48	MU.KY.048.027	0	0	0	0	0	0	0	0
MU	48	MU.KY.048.032	0	0	0	0	0	0	0	0
MU	48	MU.KY.048.033	0	0	0	0	0	0	0	0
MU	48	MU.KY.048.030	0	0	0	0	0	0	0	0
MU	48	MU.KY.048.031	0	0	0	0	0	0	0	0
MU	48	MU.KY.048.036	0	0	0	0	0	0	0	0
MU	48	MU.KY.048.037	0	0	0	0	0	0	0	0
MU	48	MU.KY.048.038	0	0	0	0	0	0	0	0
MU	48	MU.KY.048.039	0	0	0	0	0	0	0	0
MU	48	MU.KY.048.023	0	0	0	0	0	0	0	0
MU	48	MU.KY.048.001	0	0	0	0	0	0	0	0
MU	48	MU.KY.048.044	0	0	0	0	0	0	0	0
MU	48	MU.KY.048.003	0	0	0	0	0	0	0	0
MU	48	MU.KY.048.004	0	0	0	0	0	0	0	0
MU	48	MU.KY.048.047	0	0	0	0	tr	0	1	0
MU	48	MU.KY.048.035	0	0	0	0	0	0	0	0
MU	48	MU.KY.048.050	0	0	0	0	0	0	0	0
MU	48	MU.KY.048.051	0	0	0	0	0	0	0	0
MU	48	MU.KY.048.052	0	0	0	0	0	0	0	0
MU	48	MU.KY.048.053	0	0	0	0	0	0	0	0
MU	48	MU.KY.048.054	0	0	0	0	0	0	0	0
MU	48	MU.KY.048.055	0	0	0	0	0	0	0	0
MU	48	MU.KY.048.057	0	0	0	0	0	0	0	0
MU	48	MU.KY.048.058	0	0	0	0	tr	0	1	0
MU	48	MU.KY.048.059	0	0	0	0	0	0	0	0
MU	48	MU.KY.048.060	0	0	0	0	0	0	0	0
MU	48	MU.KY.048.048	0	0	0	0	0	0	0	0
MU	48	MU.KY.048.021	0	0	0	0	0	0	0	0
MU	48	MU.KY.048.022	0	0	0	0	0	0	0	0
MU	48	MU.KY.048.024	0	0	0	0	0	0	0	0
MU	48	MU.KY.048.010	0	0	0	0	0	0	0	0
MU	48	MU.KY.048.011	0	0	144	144	1	1	1	1
MU	48	MU.KY.048.012	0	0	0	0	0	0	0	0
MU	48	MU.KY.048.040	0	0	0	0	tr	0	1	0
MU	48	MU.KY.048.002	0	0	0	0	0	0	0	0
MU	48	MU.KY.048.015	0	0	0	0	0	0	0	0
MU	48	MU.KY.048.016	0	0	48	72	1	1	1	1
MU	48	MU.KY.048.017	0	0	0	0	0	0	0	0
MU	48	MU.KY.048.005	0	0	0	0	0	0	0	0
MU	48	MU.KY.048.006	0	0	0	0	0	0	0	0
MU	48	MU.KY.048.007	0	0	0	0	tr	0	1	0
MU	48	MU.KY.048.008	0	0	0	0	0	0	0	0
MU	48	MU.KY.048.009	0	0	0	0	0	0	0	0
MU	48	MU.KY.048.014	0	0	0	0	0	0	0	0
MU	48	MU.KY.048.019	0	0	0	0	0	0	0	0
MU	48	MU.KY.048.020	0	0	0	0	0	0	0	0
MU	48	MU.KY.048.013	0	0	0	0	tr	0	1	0
MU	48	MU.KY.048.018	0	0	0	0	0	0	0	0
MU	66	MU.MA.066.001	0	0	0	0	2	0	1	1
MU	66	MU.MA.066.057	0	0	0	0	0	0	0	0
MU	66	MU.MA.066.058	0	0	0	0	0	0	0	0
MU	66	MU.MA.066.059	0	0	0	0	0	0	0	0
MU	66	MU.MA.066.060	0	0	0	0	0	0	0	0
MU	66	MU.MA.066.020	120	144	168	72	2	1	1	1
MU	66	MU.MA.066.021	0	0	0	0	0	0	0	0
MU	66	MU.MA.066.022	0	0	0	0	tr	0	1	0
MU	66	MU.MA.066.023	0	0	0	0	0	0	0	0
MU	66	MU.MA.066.024	0	0	0	0	0	0	0	0
MU	66	MU.MA.066.025	0	0	0	0	0	0	0	0
MU	66	MU.MA.066.026	0	0	0	0	0	0	0	0
MU	66	MU.MA.066.027	0	0	0	0	0	0	0	0
MU	66	MU.MA.066.029	0	0	0	0	0	0	0	0
MU	66	MU.MA.066.030	0	0	0	0	0	0	0	0
MU	66	MU.MA.066.031	0	0	0	0	0	0	0	0
MU	66	MU.MA.066.033	0	0	0	0	0	0	0	0
MU	66	MU.MA.066.034	0	0	0	0	0	0	0	0
MU	66	MU.MA.066.035	0	0	0	0	tr	0	1	0
MU	66	MU.MA.066.036	0	0	0	0	tr	0	1	0
MU	66	MU.MA.066.037	0	0	0	0	0	0	0	0
MU	66	MU.MA.066.039	0	0	0	0	0	0	0	0
MU	66	MU.MA.066.040	0	0	0	0	tr	0	1	0
MU	66	MU.MA.066.041	0	0	0	0	tr	0	1	0
MU	66	MU.MA.066.042	0	0	0	0	0	0	0	0
MU	66	MU.MA.066.043	0	0	0	0	0	0	0	0
MU	66	MU.MA.066.004	0	0	0	0	0	0	0	0
MU	66	MU.MA.066.005	0	0	0	0	0	0	0	0
MU	66	MU.MA.066.006	0	0	0	0	0	0	0	0
MU	66	MU.MA.066.007	0	0	0	0	tr	0	1	0
MU	66	MU.MA.066.008	0	0	0	0	tr	0	1	0
MU	66	MU.MA.066.009	0	0	0	0	0	0	0	0
MU	66	MU.MA.066.010	0	0	0	0	0	0	0	0
MU	66	MU.MA.066.011	0	0	0	0	0	0	0	0
MU	66	MU.MA.066.012	0	0	0	0	tr	0	1	0
MU	66	MU.MA.066.013	0	0	0	0	tr	0	1	0
MU	66	MU.MA.066.014	0	0	0	0	0	0	0	0
MU	66	MU.MA.066.015	0	0	0	0	0	0	0	0
MU	66	MU.MA.066.016	0	0	0	0	0	0	0	0
MU	66	MU.MA.066.017	0	0	0	0	0	0	0	0
MU	66	MU.MA.066.018	0	0	0	0	0	0	0	0
MU	66	MU.MA.066.019	0	0	0	0	0	0	0	0
MU	66	MU.MA.066.046	0	0	0	0	0	0	0	0
MU	66	MU.MA.066.047	0	0	0	0	0	0	0	0
MU	66	MU.MA.066.048	0	0	0	0	0	0	0	0
MU	66	MU.MA.066.049	0	0	0	0	0	0	0	0
MU	66	MU.MA.066.050	0	0	0	0	1	0	1	1
MU	66	MU.MA.066.052	0	0	0	0	0	0	0	0
MU	66	MU.MA.066.053	0	0	0	0	0	0	0	0
MU	66	MU.MA.066.044	0	0	0	0	0	0	0	0
MU	66	MU.MA.066.045	0	0	0	0	tr	0	1	0
NA	71	NA.KK.071.015	0	0	0	0	0	0	0	0
NA	71	NA.KK.071.016	0	0	0	0	0	0	0	0
NA	71	NA.KK.071.017	0	0	0	0	0	0	0	0
NA	71	NA.KK.071.019	0	0	0	0	0	0	0	0
NA	71	NA.KK.071.020	0	0	0	0	tr	0	1	0
NA	71	NA.KK.071.021	0	0	0	0	0	0	0	0
NA	71	NA.KK.071.022	0	0	0	0	0	0	0	0
NA	71	NA.KK.071.024	0	0	0	0	0	0	0	0
NA	71	NA.KK.071.012	0	0	0	0	0	0	0	0
NA	71	NA.KK.071.013	0	0	0	0	0	0	0	0
NA	71	NA.KK.071.014	0	0	0	0	0	0	0	0
NA	71	NA.KK.071.001	0	0	0	0	0	0	0	0
NA	71	NA.KK.071.002	0	0	0	0	0	0	0	0
NA	71	NA.KK.071.003	0	0	0	0	0	0	0	0
NA	71	NA.KK.071.004	0	0	0	0	0	0	0	0
NA	71	NA.KK.071.005	0	0	0	0	0	0	0	0
NA	71	NA.KK.071.006	0	0	0	0	tr	0	1	0
NA	71	NA.KK.071.007	0	0	0	0	0	0	0	0
NA	71	NA.KK.071.008	0	0	0	0	1	0	1	1
NA	71	NA.KK.071.009	0	0	0	0	0	0	0	0
NA	71	NA.KK.071.010	0	0	0	0	tr	0	1	0
NA	71	NA.KK.071.011	0	0	0	0	0	0	0	0
NA	71	NA.KK.071.054	0	0	0	0	0	0	0	0
NA	71	NA.KK.071.055	0	0	0	0	0	0	0	0
NA	71	NA.KK.071.056	0	0	0	0	0	0	0	0
NA	71	NA.KK.071.058	0	0	0	0	0	0	0	0
NA	71	NA.KK.071.033	0	0	0	0	0	0	0	0
NA	71	NA.KK.071.034	0	0	0	0	0	0	0	0
NA	71	NA.KK.071.036	0	0	0	0	0	0	0	0
NA	71	NA.KK.071.038	0	0	0	0	0	0	0	0
NA	71	NA.KK.071.039	0	0	0	0	0	0	0	0
NA	71	NA.KK.071.040	0	0	0	0	0	0	0	0
NA	71	NA.KK.071.043	0	0	0	0	0	0	0	0
NA	71	NA.KK.071.046	0	0	0	0	0	0	0	0
NA	71	NA.KK.071.047	0	0	0	0	0	0	0	0
NA	71	NA.KK.071.049	0	0	0	0	0	0	0	0
NA	71	NA.KK.071.050	0	0	0	0	0	0	0	0
NA	71	NA.KK.071.025	0	0	0	0	0	0	0	0
NA	71	NA.KK.071.026	0	0	0	0	0	0	0	0
NA	71	NA.KK.071.027	0	0	0	0	0	0	0	0
NA	71	NA.KK.071.030	0	0	0	0	0	0	0	0
NA	71	NA.KK.071.031	0	0	0	0	0	0	0	0
NA	71	NA.KK.071.032	0	0	0	0	0	0	0	0
NA	74	NA.KK.074.016	0	0	0	0	0	0	0	0
NA	74	NA.KK.074.017	0	0	0	0	0	0	0	0
NA	74	NA.KK.074.018	0	0	0	0	0	0	0	0
NA	74	NA.KK.074.019	0	0	0	0	0	0	0	0
NA	74	NA.KK.074.008	0	0	0	0	0	0	0	0
NA	74	NA.KK.074.010	0	0	0	0	0	0	0	0
NA	74	NA.KK.074.013	0	0	0	0	0	0	0	0
NA	74	NA.KK.074.014	0	0	0	0	0	0	0	0
NA	74	NA.KK.074.001	0	0	0	0	0	0	0	0
NA	74	NA.KK.074.002	0	0	0	0	0	0	0	0
NA	74	NA.KK.074.003	0	0	0	0	0	0	0	0
NA	74	NA.KK.074.007	0	0	0	0	0	0	0	0
NA	74	NA.KK.074.049	0	0	0	0	0	0	0	0
NA	74	NA.KK.074.050	0	0	0	0	0	0	0	0
NA	74	NA.KK.074.051	0	0	0	0	0	0	0	0
NA	74	NA.KK.074.053	0	0	0	0	0	0	0	0
NA	74	NA.KK.074.054	0	0	0	0	0	0	0	0
NA	74	NA.KK.074.055	0	0	0	0	0	0	0	0
NA	74	NA.KK.074.056	0	0	0	0	0	0	0	0
NA	74	NA.KK.074.057	0	0	0	0	0	0	0	0
NA	74	NA.KK.074.058	0	0	0	0	0	0	0	0
NA	74	NA.KK.074.059	0	0	0	0	0	0	0	0
NA	74	NA.KK.074.060	0	0	0	0	0	0	0	0
NA	74	NA.KK.074.023	0	0	0	0	0	0	0	0
NA	74	NA.KK.074.024	0	0	0	0	0	0	0	0
NA	74	NA.KK.074.028	0	0	0	0	0	0	0	0
NA	74	NA.KK.074.029	0	0	0	0	0	0	0	0
NA	74	NA.KK.074.031	0	0	0	0	0	0	0	0
NA	74	NA.KK.074.033	0	0	0	0	0	0	0	0
NA	74	NA.KK.074.036	0	0	0	0	0	0	0	0
NA	74	NA.KK.074.039	0	0	0	0	0	0	0	0
NA	74	NA.KK.074.041	0	0	0	0	tr	0	1	0
NA	74	NA.KK.074.042	0	0	0	0	tr	0	1	0
NA	74	NA.KK.074.043	0	0	0	0	tr	0	1	0
NA	74	NA.KK.074.044	0	0	0	0	0	0	0	0
NA	74	NA.KK.074.045	0	0	0	0	0	0	0	0
NA	74	NA.KK.074.046	0	0	0	0	0	0	0	0
NA	74	NA.KK.074.047	0	0	0	0	0	0	0	0
NA	86	NA.KL.086.016	0	0	0	0	0	0	0	0
NA	86	NA.KL.086.017	0	0	0	0	0	0	0	0
NA	86	NA.KL.086.018	0	0	0	0	0	0	0	0
NA	86	NA.KL.086.019	0	0	0	0	0	0	0	0
NA	86	NA.KL.086.020	0	0	0	0	0	0	0	0
NA	86	NA.KL.086.021	0	0	0	0	0	0	0	0
NA	86	NA.KL.086.022	0	0	0	0	0	0	0	0
NA	86	NA.KL.086.024	0	0	0	0	0	0	0	0
NA	86	NA.KL.086.025	0	0	0	0	0	0	0	0
NA	86	NA.KL.086.026	0	0	0	0	0	0	0	0
NA	86	NA.KL.086.027	0	0	0	0	0	0	0	0
NA	86	NA.KL.086.001	0	0	0	0	0	0	0	0
NA	86	NA.KL.086.002	0	0	0	0	0	0	0	0
NA	86	NA.KL.086.003	0	0	0	0	0	0	0	0
NA	86	NA.KL.086.006	0	0	0	0	0	0	0	0
NA	86	NA.KL.086.009	0	0	0	0	0	0	0	0
NA	86	NA.KL.086.010	0	0	0	0	0	0	0	0
NA	86	NA.KL.086.011	0	0	0	0	0	0	0	0
NA	86	NA.KL.086.054	0	0	0	0	0	0	0	0
NA	86	NA.KL.086.055	0	0	0	0	0	0	0	0
NA	86	NA.KL.086.056	0	0	0	0	0	0	0	0
NA	86	NA.KL.086.057	0	0	0	0	0	0	0	0
NA	86	NA.KL.086.058	0	0	0	0	0	0	0	0
NA	86	NA.KL.086.059	0	0	0	0	0	0	0	0
NA	86	NA.KL.086.032	0	0	0	0	0	0	0	0
NA	86	NA.KL.086.033	0	0	0	0	0	0	0	0
NA	86	NA.KL.086.034	0	0	0	0	0	0	0	0
NA	86	NA.KL.086.035	0	0	0	0	0	0	0	0
NA	86	NA.KL.086.037	0	0	0	0	0	0	0	0
NA	86	NA.KL.086.038	0	0	0	0	0	0	0	0
NA	86	NA.KL.086.039	0	0	0	0	tr	0	1	0
NA	86	NA.KL.086.040	0	0	0	0	0	0	0	0
NA	86	NA.KL.086.028	0	0	0	0	0	0	0	0
NA	86	NA.KL.086.029	0	0	0	0	0	0	0	0
NA	86	NA.KL.086.030	0	0	0	0	0	0	0	0
NA	86	NA.KL.086.045	0	0	0	0	0	0	0	0
NA	86	NA.KL.086.047	0	0	0	0	0	0	0	0
NA	86	NA.KL.086.048	0	0	0	0	0	0	0	0
NA	86	NA.KL.086.051	0	0	0	0	0	0	0	0
NA	86	NA.KL.086.053	0	0	0	0	0	0	0	0
NA	86	NA.KL.086.041	0	0	0	0	0	0	0	0
NA	86	NA.KL.086.042	0	0	0	0	0	0	0	0
NA	97	NA.LP.097.049	0	0	0	0	1	0	1	1
NA	97	NA.LP.097.046	0	0	0	0	0	0	0	0
NA	97	NA.LP.097.047	0	0	0	0	0	0	0	0
NA	97	NA.LP.097.048	24	0	0	0	0	1	0	0
NA	97	NA.LP.097.041	0	0	0	0	tr	0	1	0
NA	97	NA.LP.097.001	0	0	0	0	0	0	0	0
NA	97	NA.LP.097.002	0	0	0	0	0	0	0	0
NA	97	NA.LP.097.003	0	0	0	0	0	0	0	0
NA	97	NA.LP.097.004	0	0	0	0	0	0	0	0
NA	97	NA.LP.097.005	0	0	0	0	0	0	0	0
NA	97	NA.LP.097.006	0	0	0	0	0	0	0	0
NA	97	NA.LP.097.050	0	0	0	0	tr	0	1	0
NA	97	NA.LP.097.051	72	24	120	48	tr	1	1	0
NA	97	NA.LP.097.052	48	120	48	48	3	1	1	1
NA	97	NA.LP.097.054	0	0	0	0	0	0	0	0
NA	97	NA.LP.097.055	0	24	24	0	3	1	1	1
NA	97	NA.LP.097.056	0	24	96	72	3	1	1	1
NA	97	NA.LP.097.058	0	0	0	0	1	0	1	1
NA	97	NA.LP.097.020	0	0	0	0	0	0	0	0
NA	97	NA.LP.097.023	0	0	0	0	0	0	0	0
NA	97	NA.LP.097.024	0	0	0	0	tr	0	1	0
NA	97	NA.LP.097.025	0	0	0	0	0	0	0	0
NA	97	NA.LP.097.026	0	0	0	0	0	0	0	0
NA	97	NA.LP.097.027	0	0	0	0	0	0	0	0
NA	97	NA.LP.097.028	0	0	0	48	0	1	0	0
NA	97	NA.LP.097.029	0	0	0	0	0	0	0	0
NA	97	NA.LP.097.031	0	0	0	0	0	0	0	0
NA	97	NA.LP.097.032	0	0	0	0	0	0	0	0
NA	97	NA.LP.097.033	120	120	48	96	0	1	0	0
NA	97	NA.LP.097.034	48	48	0	0	tr	1	1	0
NA	97	NA.LP.097.035	0	0	0	0	0	0	0	0
NA	97	NA.LP.097.036	0	0	0	0	0	0	0	0
NA	97	NA.LP.097.037	0	0	0	0	0	0	0	0
NA	97	NA.LP.097.038	0	0	0	0	tr	0	1	0
NA	97	NA.LP.097.039	0	0	0	0	0	0	0	0
NA	97	NA.LP.097.040	0	0	0	0	0	0	0	0
NA	97	NA.LP.097.013	0	0	0	0	0	0	0	0
NA	97	NA.LP.097.043	72	0	48	72	2	1	1	1
NA	97	NA.LP.097.044	0	0	0	0	tr	0	1	0
NA	97	NA.LP.097.016	0	0	0	0	0	0	0	0
NA	97	NA.LP.097.010	0	24	48	24	0	1	0	0
NA	97	NA.LP.097.008	0	0	48	24	0	1	0	0
NA	97	NA.LP.097.014	168	144	264	192	3	1	1	1
NA	97	NA.LP.097.011	0	0	0	0	tr	0	1	0
NA	97	NA.LP.097.012	0	0	0	0	tr	0	1	0
NA	97	NA.LP.097.015	0	0	0	0	0	0	0	0
NA	97	NA.LP.097.042	48	0	0	0	0	1	0	0
NA	99	NA.LP.099.039	0	0	0	0	0	0	0	0
NA	99	NA.LP.099.034	0	0	0	0	0	0	0	0
NA	99	NA.LP.099.038	0	0	0	0	0	0	0	0
NA	99	NA.LP.099.012	0	0	0	0	0	0	0	0
NA	99	NA.LP.099.013	0	0	0	0	0	0	0	0
NA	99	NA.LP.099.014	0	0	0	0	0	0	0	0
NA	99	NA.LP.099.015	0	0	0	0	0	0	0	0
NA	99	NA.LP.099.016	0	0	0	0	0	0	0	0
NA	99	NA.LP.099.017	0	0	0	0	0	0	0	0
NA	99	NA.LP.099.018	0	0	0	0	0	0	0	0
NA	99	NA.LP.099.019	0	0	0	0	0	0	0	0
NA	99	NA.LP.099.020	0	0	0	0	0	0	0	0
NA	99	NA.LP.099.021	0	0	0	0	0	0	0	0
NA	99	NA.LP.099.022	0	0	0	0	0	0	0	0
NA	99	NA.LP.099.037	0	0	0	0	0	0	0	0
NA	99	NA.LP.099.024	0	0	0	0	0	0	0	0
NA	99	NA.LP.099.025	0	0	0	0	0	0	0	0
NA	99	NA.LP.099.026	0	0	0	0	0	0	0	0
NA	99	NA.LP.099.027	0	0	0	0	0	0	0	0
NA	99	NA.LP.099.028	0	0	0	0	0	0	0	0
NA	99	NA.LP.099.029	0	0	0	0	0	0	0	0
NA	99	NA.LP.099.030	0	0	0	0	0	0	0	0
NA	99	NA.LP.099.031	0	0	0	0	0	0	0	0
NA	99	NA.LP.099.032	0	0	0	0	0	0	0	0
NA	99	NA.LP.099.033	0	0	0	0	0	0	0	0
NA	99	NA.LP.099.046	0	0	0	0	0	0	0	0
NA	99	NA.LP.099.035	0	0	0	0	0	0	0	0
NA	99	NA.LP.099.023	0	0	0	0	0	0	0	0
NA	99	NA.LP.099.049	0	0	0	0	0	0	0	0
NA	99	NA.LP.099.051	0	0	0	0	0	0	0	0
NA	99	NA.LP.099.052	0	0	0	0	0	0	0	0
NA	99	NA.LP.099.053	0	0	0	0	0	0	0	0
NA	99	NA.LP.099.054	0	0	0	0	0	0	0	0
NA	99	NA.LP.099.041	0	0	0	0	0	0	0	0
NA	99	NA.LP.099.042	0	0	0	0	0	0	0	0
NA	99	NA.LP.099.044	0	0	0	0	0	0	0	0
NA	99	NA.LP.099.045	0	0	0	0	0	0	0	0
NA	99	NA.LP.099.059	0	0	0	0	0	0	0	0
NA	99	NA.LP.099.047	0	0	0	0	0	0	0	0
NA	99	NA.LP.099.048	0	0	0	0	0	0	0	0
NA	99	NA.LP.099.036	0	0	0	0	0	0	0	0
NA	99	NA.LP.099.058	0	0	0	0	0	0	0	0
NA	99	NA.LP.099.055	0	0	0	0	0	0	0	0
NA	99	NA.LP.099.056	0	0	0	0	0	0	0	0
NA	99	NA.LP.099.057	0	0	0	0	0	0	0	0
NA	99	NA.LP.099.060	24	48	48	96	tr	1	1	0
NA	100	NA.LP.100.057	0	0	0	0	0	0	0	0
NA	100	NA.LP.100.058	0	0	0	0	0	0	0	0
NA	100	NA.LP.100.056	0	0	0	0	0	0	0	0
NA	100	NA.LP.100.020	0	0	0	0	0	0	0	0
NA	100	NA.LP.100.021	0	0	0	0	tr	0	1	0
NA	100	NA.LP.100.001	0	0	0	0	tr	0	1	0
NA	100	NA.LP.100.004	0	0	0	0	0	0	0	0
NA	100	NA.LP.100.005	0	0	0	0	0	0	0	0
NA	100	NA.LP.100.007	0	0	0	0	0	0	0	0
NA	100	NA.LP.100.008	0	0	0	0	0	0	0	0
NA	100	NA.LP.100.009	0	0	0	0	0	0	0	0
NA	100	NA.LP.100.010	0	0	0	0	0	0	0	0
NA	100	NA.LP.100.011	0	0	24	48	tr	1	1	0
NA	100	NA.LP.100.013	0	0	0	0	0	0	0	0
NA	100	NA.LP.100.014	0	0	0	0	0	0	0	0
NA	100	NA.LP.100.015	0	0	0	0	tr	0	1	0
NA	100	NA.LP.100.016	0	0	0	0	0	0	0	0
NA	100	NA.LP.100.017	0	0	0	0	0	0	0	0
NA	100	NA.LP.100.018	0	0	0	0	0	0	0	0
NA	100	NA.LP.100.019	0	0	0	0	0	0	0	0
NA	100	NA.LP.100.033	0	0	0	0	0	0	0	0
NA	100	NA.LP.100.034	0	0	0	0	0	0	0	0
NA	100	NA.LP.100.023	0	0	0	0	0	0	0	0
NA	100	NA.LP.100.025	0	0	0	0	0	0	0	0
NA	100	NA.LP.100.026	0	0	0	0	0	0	0	0
NA	100	NA.LP.100.027	0	0	0	0	0	0	0	0
NA	100	NA.LP.100.028	0	0	0	0	0	0	0	0
NA	100	NA.LP.100.029	0	0	0	0	0	0	0	0
NA	100	NA.LP.100.030	0	0	0	0	0	0	0	0
NA	100	NA.LP.100.031	0	0	0	0	0	0	0	0
NA	100	NA.LP.100.032	0	0	0	0	0	0	0	0
NA	100	NA.LP.100.046	0	0	0	0	0	0	0	0
NA	100	NA.LP.100.047	0	0	0	0	0	0	0	0
NA	100	NA.LP.100.035	0	0	0	0	0	0	0	0
NA	100	NA.LP.100.036	0	0	0	0	0	0	0	0
NA	100	NA.LP.100.037	0	0	0	0	0	0	0	0
NA	100	NA.LP.100.038	0	0	0	0	0	0	0	0
NA	100	NA.LP.100.039	0	0	0	0	0	0	0	0
NA	100	NA.LP.100.040	0	0	0	0	0	0	0	0
NA	100	NA.LP.100.041	0	0	0	0	0	0	0	0
NA	100	NA.LP.100.042	0	0	0	0	0	0	0	0
NA	100	NA.LP.100.044	0	0	0	0	0	0	0	0
NA	100	NA.LP.100.050	0	0	0	0	0	0	0	0
NA	100	NA.LP.100.051	0	0	0	0	0	0	0	0
NA	100	NA.LP.100.049	0	0	0	0	0	0	0	0
NA	100	NA.LP.100.054	0	0	0	0	0	0	0	0
NA	100	NA.LP.100.052	0	0	0	0	0	0	0	0
NA	100	NA.LP.100.053	0	0	0	0	0	0	0	0
